# Supplementary material for: Network Pharmacology, Molecular Docking and Molecular Dynamics Studies to Predict the Molecular Targets and Mechanisms of Action of Melissa officinalis Phytoconstituents in Type-2 Diabetes Mellitus
Source: Plants (Basel). 2025 Sep 10;14(18):2828. doi: 10.3390/plants14182828 (PMC12473937; doi:10.3390/plants14182828)
Supplement: Supplementary file 1 [file plants-14-02828-s001.zip]

Archive with 2 entries (2 files):
- 0424_SM_figures S1-S3.docx
- 0424_SM_Tables.xlsx
