# Supplementary material for: Network Pharmacology, Molecular Docking and Molecular Dynamics Studies to Predict the Molecular Targets and Mechanisms of Action of Melissa officinalis Phytoconstituents in Type-2 Diabetes Mellitus
Source: Plants (Basel). 2025 Sep 10;14(18):2828. doi: 10.3390/plants14182828 (PMC12473937; doi:10.3390/plants14182828)
Supplement: Supplementary file 1 [file plants-14-02828-s001.zip › 0424_SM_Tables.xlsx]

## Sheet: Table S1
Table S1. ADME/Drug-likeness predictions of M. officinalis phytochemicals (compounds selected for the network pharmacology study are in bold)
Compounds	Smile		Druglikness Score	MW	#Heavy atoms	#Aromatic heavy atoms	Fraction Csp3	#Rotatable bonds	#H-bond acceptors	#H-bond donors	MR	TPSA	iLOGP	XLOGP3	WLOGP	MLOGP	Silicos-IT Log P	Consensus Log P	ESOL Log S	ESOL Solubility (mg/ml)	ESOL Solubility (mol/l)	ESOL Class	Ali Log S	Ali Solubility (mg/ml)	Ali Solubility (mol/l)	Ali Class	Silicos-IT LogSw	Silicos-IT Solubility (mg/ml)	Silicos-IT Solubility (mol/l)	Silicos-IT class	GI absorption	BBB permeant	Pgp substrate	CYP1A2 inhibitor	CYP2C19 inhibitor	CYP2C9 inhibitor	CYP2D6 inhibitor	CYP3A4 inhibitor	log Kp (cm/s)	Lipinski #violations	Ghose #violations	Veber #violations	Egan #violations	Muegge #violations	Bioavailability Score	PAINS #alerts	Brenk #alerts	Leadlikeness #violations	Synthetic Accessibility
(-)-β-Sitosterol	OC1CC2=CCC3C(CCC4(C)C(CCC34)C(C)CCC(CC)C(C)C)C2(C)CC1		0.78	414.71	30	0	0.93	6	1	1	133.23	20.23	4.79	9.34	8.02	6.73	7.04	7.19	-7.9	5.23e-06	1.26e-08	Poorly soluble	-9.67	8.9e-08	2.15e-10	Poorly soluble	-6.19	0.000269	6.49e-07	Poorly soluble	Low	No	No	No	No	No	No	No	-2.2	1	3	0	1	2	0.55	0	1	2	6.3
Quercetin	C1=CC(=C(C=C1C2=C(C(=O)C3=C(C=C(C=C3O2)O)O)O)O)O		0.52	302.24	22	16	0	1	7	5	78.03	131.36	1.63	1.54	1.99	-0.56	1.54	1.23	-3.16	0.211	0.000698	Soluble	-3.91	0.0374	0.000124	Soluble	-3.24	0.173	0.000573	Soluble	High	No	No	Yes	No	No	Yes	Yes	-7.05	0	0	0	0	0	0.55	1	1	0	3.23
Apigenin 7-O-glucoside	O=C1C=C(OC2=CC(OC3OC(CO)C(O)C(O)C3O)=CC(O)=C12)C=4C=CC(O)=CC4		0.77	432.38	31	16	0.29	4	10	6	106.11	170.05	2.17	1.81	0.05	-1.61	0.35	0.55	-3.78	0.0719	0.000166	Soluble	-5	0.00432	9.99e-06	Moderately soluble	-2.69	0.877	0.00203	Soluble	Low	No	Yes	No	No	No	No	No	-7.65	1	0	1	1	2	0.55	0	0	1	5.12
Isoquercitrin	O=C1C(OC2OC(C(O)CO)C(O)C2O)=C(OC=3C=C(O)C=C(O)C13)C=4C=CC(O)=C(O)C4		0.74	464.38	33	16	0.29	5	12	8	110.16	210.51	1.55	0.36	-0.54	-2.59	-0.32	-0.31	-2.97	0.492	0.00106	Soluble	-4.35	0.021	4.51e-05	Moderately soluble	-1.51	14.3	0.0308	Soluble	Low	No	No	No	No	No	No	No	-8.88	2	1	1	1	3	0.17	1	1	1	5.31
Ursolic acid	CC1CCC2(CCC3(C(=CCC4C3(CCC5C4(CCC(C5(C)C)O)C)C)C2C1C)C)C(=O)O		0.66	456.7	33	0	0.9	1	3	2	136.91	57.53	3.71	7.34	7.09	5.82	5.46	5.88	-7.23	2.69e-05	5.89e-08	Poorly soluble	-8.38	1.92e-06	4.21e-09	Poorly soluble	-5.67	0.000972	2.13e-06	Moderately soluble	Low	No	No	No	No	No	No	No	-3.87	1	3	0	1	1	0.85	0	1	2	6.21
2α-hydroxy-ursolic acid	CC1CCC2(CCC3(C(=CCC4C3(CCC5C4(CC(C(C5(C)C)O)O)C)C)C2C1C)C)C(=O)O		0.6	472.7	34	0	0.9	1	4	3	138.08	77.76	3.39	6.37	6.06	4.97	4.56	5.07	-6.72	9.05e-05	1.91e-07	Poorly soluble	-7.79	7.59e-06	1.61e-08	Poorly soluble	-4.85	0.00668	1.41e-05	Moderately soluble	High	No	Yes	No	No	No	No	No	-4.66	1	3	0	1	1	0.56	0	1	2	6.34
Pomolic acid	CC1CCC2(CCC3(C(=CCC4C3(CCC5C4(CCC(C5(C)C)O)C)C)C2C1(C)O)C)C(=O)O		0.32	472.7	34	0	0.9	1	4	3	138.11	77.76	3.6	5.93	6.2	4.97	4.96	5.13	-6.44	0.000171	3.63e-07	Poorly soluble	-7.34	2.17e-05	4.59e-08	Poorly soluble	-5.3	0.00237	5.02e-06	Moderately soluble	High	No	Yes	No	No	No	No	No	-4.97	1	3	0	1	1	0.56	0	1	2	6.47
Oleanolic acid	CC1(CCC2(CCC3(C(=CCC4C3(CCC5C4(CCC(C5(C)C)O)C)C)C2C1)C)C(=O)O)C		0.37	456.7	33	0	0.9	1	3	2	136.65	57.53	3.89	7.49	7.23	5.82	5.85	6.06	-7.32	2.16e-05	4.74e-08	Poorly soluble	-8.53	1.34e-06	2.94e-09	Poorly soluble	-6.12	0.000345	7.55e-07	Poorly soluble	Low	No	No	No	No	No	No	No	-3.77	1	3	0	1	1	0.85	0	1	2	6.08
Noropacursane	C[C@@]35CCC[C@@H2]C5C4=CCC2[C@@](C)(CCC1[C@]2(C)C[C@@H](O)[C@@H](O)[C@@]1(C)CO)[C@]4(C)CC3		0.22	430.66	31	0	0.93	1	3	3	127.85	60.69	3.77	6.86	5.48	4.73	4.78	5.12	-6.77	7.38e-05	1.71e-07	Poorly soluble	-7.94	4.9e-06	1.14e-08	Poorly soluble	-5.04	0.00397	9.23e-06	Moderately soluble	High	No	Yes	No	No	No	No	No	-4.06	1	1	0	0	1	0.55	0	1	2	6.23
Campesterol	OC1CC2=CCC3C(CCC4(C)C(CCC34)C(C)CCC(C)C(C)C)C2(C)CC1		0.59	400.68	29	0	0.93	5	1	1	128.42	20.23	4.92	8.8	7.63	6.54	6.63	6.9	-7.54	1.16e-05	2.9e-08	Poorly soluble	-9.11	3.13e-07	7.8e-10	Poorly soluble	-5.79	0.000642	1.6e-06	Moderately soluble	Low	No	No	No	No	No	No	No	-2.5	1	2	0	1	2	0.55	0	1	2	6.17
Rosmarinic acid	O=C(OC(C(=O)O)CC1=CC=C(O)C(O)=C1)C=CC2=CC=C(O)C(O)=C2		0.37	360.31	26	12	0.11	7	8	5	91.4	144.52	1.17	2.36	1.65	0.9	1.5	1.52	-3.44	0.131	0.000363	Soluble	-5.04	0.00332	9.22e-06	Moderately soluble	-2.17	2.41	0.0067	Soluble	Low	No	No	No	No	No	No	No	-6.82	0	0	1	1	0	0.56	1	2	1	3.38
Methyl rosmarinate	O=C(OC(C(=O)OC)CC1=CC=C(O)C(O)=C1)C=CC2=CC=C(O)C(O)=C2		0.3	374.34	27	12	0.16	8	8	4	95.72	133.52	2.37	2.69	1.74	1.13	2.05	2	-3.66	0.0826	0.000221	Soluble	-5.15	0.00267	7.14e-06	Moderately soluble	-2.87	0.508	0.00136	Soluble	High	No	No	No	No	No	No	No	-6.67	0	0	0	1	0	0.55	1	3	2	3.52
Caffeic acid	O=C(O)C=CC1=CC=C(O)C(O)=C1		-0.27	180.16	13	6	0	2	4	3	47.16	77.76	0.97	1.15	1.09	0.7	0.75	0.93	-1.89	2.32	0.0129	Very soluble	-2.38	0.755	0.00419	Soluble	-0.71	35.1	0.195	Soluble	High	No	No	No	No	No	No	No	-6.58	0	0	0	0	1	0.56	1	2	1	1.81
Luteolin	C1=CC(=C(C=C1C2=CC(=O)C3=C(C=C(C=C3O2)O)O)O)O		0.38	286.24	21	16	0	1	6	4	76.01	111.13	1.86	2.53	2.28	-0.03	2.03	1.73	-3.71	0.0563	0.000197	Soluble	-4.51	0.00884	3.09e-05	Moderately soluble	-3.82	0.0429	0.00015	Soluble	High	No	No	Yes	No	No	Yes	Yes	-6.25	0	0	0	0	0	0.55	1	1	0	3.02
Luteolin 7-O-β-D-glucuronopyranoside	O=C(O)C1OC(OC2=CC(O)=C3C(=O)C=C(OC3=C2)C=4C=CC(O)=C(O)C4)C(O)C(O)C1O		0.83	462.36	33	16	0.24	4	12	7	108.74	207.35	1.55	0.97	-0.15	-2.12	-0.57	-0.06	-3.41	0.179	0.000387	Soluble	-4.91	0.00566	1.22e-05	Moderately soluble	-1.63	10.8	0.0233	Soluble	Low	No	Yes	No	No	No	No	No	-8.43	2	0	1	1	3	0.11	1	1	1	5.11
Luteolin 3'-O-β-D-glucuronopyranoside	O=C(O)C1OC(OC=2C=C(C=CC2O)C=3OC=4C=C(O)C=C(O)C4C(=O)C3)C(O)C(O)C1O		0.82	462.36	33	16	0.24	4	12	7	108.74	207.35	1.69	1.22	-0.15	-2.12	-0.57	0.01	-3.57	0.124	0.000269	Soluble	-5.17	0.00311	6.74e-06	Moderately soluble	-1.63	10.8	0.0233	Soluble	Low	No	Yes	No	No	No	No	No	-8.25	2	0	1	1	3	0.11	0	0	1	5.04
Luteolin 7-O-β-D-glucopyranoside-3'-O-β-D-glucuronopyranoside	O=C(O)C1OC(OC=2C=C(C=CC2O)C=3OC4=CC(OC5OC(CO)C(O)C(O)C5O)=CC(O)=C4C(=O)C3)C(O)C(O)C1O		0.84	624.5	44	16	0.41	7	17	10	140.87	286.5	0.64	-0.1	-2.68	-4.15	-2.68	-1.79	-3.46	0.219	0.00035	Soluble	-5.46	0.00215	3.44e-06	Moderately soluble	0.17	922	1.48	Soluble	Low	No	Yes	No	No	No	No	No	-10.18	3	4	1	1	4	0.11	0	0	1	6.33
Luteolin 7-O-glucoside	C1=CC(=C(C=C1C2=CC(=O)C3=C(C=C(C=C3O2)O[C@H]4[C@@H]([C@H]([C@@H]([C@H](O4)CO)O)O)O)O)O)O		0.72	448.38	32	16	0.29	4	11	7	108.13	190.28	1.76	1.46	-0.24	-2.1	-0.12	0.15	-3.65	0.101	0.000226	Soluble	-5.06	0.00389	8.67e-06	Moderately soluble	-2.1	3.55	0.00791	Soluble	Low	No	Yes	No	No	No	No	No	-8	2	0	1	1	3	0.17	1	1	1	5.17
Rhamnocitrin	O=C1C(O)=C(OC2=CC(OC)=CC(O)=C12)C=3C=CC(O)=CC3		0.44	300.26	22	16	0.06	2	6	3	80.48	100.13	2.31	2.22	2.59	0.22	2.55	1.98	-3.51	0.0936	0.000312	Soluble	-3.96	0.0331	0.00011	Soluble	-4.52	0.00907	3.02e-05	Moderately soluble	High	No	No	Yes	No	No	Yes	Yes	-6.56	0	0	0	0	0	0.55	0	0	0	3.21
3β-stearyloxy-urs-12-ene	CCCCCCCCCCCCCCCCCC(=O)O[C@H]4[C@H2]C[C@]3(C)C5CC=C1[C@@](C)(CC[C@@]2(C)CC[C@@H](C)[C@@H2][C@@H]12)[C@]5(C)CCC3[C@]4(C)C		0.75	679.15	49	0	0.94	18	2	0	216.98	26.3	8.4	17.74	14.59	9.66	13.6	12.8	-14.04	6.21e-12	9.14e-15	Insoluble	-18.51	2.09e-16	3.07e-19	Insoluble	-13.37	2.87e-11	4.23e-14	Insoluble	Low	No	Yes	No	No	No	No	No	2.15	2	4	1	1	3	0.17	0	1	3	8.01
3-(3,4-dihydroxyphenyl)lactic	O=C(O)C(O)CC1=CC=C(O)C(O)=C1		0.57	198.17	14	6	0.22	3	5	4	48	97.99	-0.06	-0.2	0.09	-0.04	0.17	-0.01	-1.06	17.2	0.0867	Very soluble	-1.4	7.86	0.0397	Very soluble	-0.5	62.1	0.313	Soluble	High	No	No	No	No	No	No	No	-7.65	0	0	0	0	1	0.56	1	1	1	1.91

## Sheet: Table S2
Table S2. List of biological targets predicted to be associated with M. officinalis selected compounds
Predicted Targets
HMGCR
CYP51A1
AR
NPC1L1
NR1H3
F2
CRYAB
CYP19A1
AKR1D1
ESR1
ESR2
GPR183
GRIN1
GRIN2A
GRIN2B
ITGAV
ITGB3
ERG11
RORC
OSBP2
NR1H2
SHBG
SLCO3A1
SLCO4C1
SLCO6A1
SLCO4A1
CYP17A1
SREBF2
Akr1c21
ddl
ARG1
ELAVL3
fabZ
fabG
Slc16a7
CYP1B1
Akr1b1
XDH
rep
mdh
LPO
nanH
fabI
Akr1a1
NOX4
GLO1
Akr1c22
ARG2
ELAVL4
Slc16a8
CYP1B2
Akr1b2
Akr1a2
NOX5
GLO2
Akr1c23
ARG3
ELAVL5
Slc16a9
CYP1B3
Akr1b3
Akr1a3
NOX6
GLO3
Akr1c24
ARG4
ELAVL6
Slc16a10
CYP1B4
Akr1b4
Akr1a4
NOX7
GLO4
Akr1c25
ARG5
ELAVL7
Slc16a11
CYP1B5
Akr1b5
Akr1a5
NOX8
GLO5
Akr1c26
HSD17B2
CBR4
NT5E
ACHE
ADORA1
ADORA2A
SNCA
MAOA
AHR
ABCB1
AURKB
ABCG2
CA12
CA2
CA4
CA7
CSNK2A1
CSNK2A3
CISD1
CDK6
CDK1
CCNB1
CYP1A1
CYP1A2
CYP11B1
DPP4
TOP1
TOP2A
APEX1
MECR
EGFR
GSK3B
MET
IP6K2
IGF1R
MMP12
MKNK1
MKNK2
MMP9
PSIP1
PIK3CG
ALOX5
ALOX12
ALOX15
PKM
FLT3
PIM1
TRPC5
SYN1
TST
TTR
TYR
YES1
KDR
AVPR2
DRD4
MPO
PIK3R1
DAPK1
PYGL
CA1
SRC
PTK2
MMP13
MMP3
CA3
ABCC1
PLK1
CA6
MMP2
PKN1
CA14
CA9
NEK2
CXCR1
CAMK2B
ALK
AKT1
NEK6
PLA2G1B
CA5A
BACE1
AXL
NUAK1
AKR1C2
AKR1C1
AKR1C3
AKR1C4
CA13
GPR35
MAPT
KDM4E
INSR
MYLK
SYK
IL2
TNF
ALDH2
ADRA2A
BRD2
BRD4
PDE5A
CYP3A4
HDAC1
HDAC11
HDAC2
HDAC3
HDAC4
HDAC6
ALPI
KDM1A
CHRM5
AMY2A
HDAC10
RPS6KA3
SIGMAR1
ADORA3
MGAM
TXNRD1
ADRA2C
HSD11B1
HSD11B2
SRD5A1
SRD5A2
AKR1B10
CD81
F10
EPAS1
GABRG2
LSS
CES1
CDC25B
MGLL
ELANE
NOS2
PPARA
PLA2G2A
PTGES
PTGS1
PRKCH
SENP1
SLCO1B1
SLCO1B3
F3
RELA
PTPN1
PTPN2
Polb
PYGM
PLA2G4A
protease
ACP1
USP7
PTPRF
GPBAR1
ska
PDE4D
CD18
PTGIR
PTGER3
DHCR24
PTPRC
DUSP3
CRYAA
OSBP
CA5B
MMP1
PPARG
pol
mex-5
FYN
MCL1
CASP1
COMT
TNKS
TNKS2
AGTR1
LOX1.1
SLC6A3
CDK5
CCNB2
CCNB1
CDK1
CDK5R1
CCNB3
APP
PARP1
CD38
PTPRS
HSD17B1
CSNK2A2
CSNK2B

## Sheet: Table S3
Table S3. List of biological targets predicted to be associated with both M. officinalis compounds and T2DM
Predicted Common Targets
HMGCR
AR
NPC1L1
NR1H3
F2
CYP19A1
ESR1
ESR2
ITGB3
RORC
NR1H2
SHBG
SLCO4C1
SLCO6A1
SLCO4A1
CYP17A1
SREBF2
ARG1
CYP1B1
XDH
LPO
NOX4
GLO1
NT5E
ACHE
ADORA1
ADORA2A
SNCA
MAOA
AHR
ABCB1
ABCG2
CA2
CA4
CA7
CSNK2A1
CISD1
CDK6
CDK1
CCNB1
CYP1A1
CYP1A2
DPP4
TOP1
TOP2A
EGFR
GSK3B
MET
IGF1R
MMP12
MMP9
PIK3CG
ALOX5
ALOX12
ALOX15
PKM
TRPC5
TST
TTR
KDR
AVPR2
MPO
PIK3R1
CA1
SRC
MMP13
MMP3
ABCC1
PLK1
MMP2
CA9
NEK2
CXCR1
CAMK2B
ALK
AKT1
PLA2G1B
CA5A
BACE1
AXL
AKR1C2
GPR35
MAPT
INSR
MYLK
SYK
IL2
TNF
ALDH2
ADRA2A
BRD2
BRD4
PDE5A
CYP3A4
HDAC1
HDAC2
HDAC3
HDAC4
ALPI
KDM1A
AMY2A
RPS6KA3
SIGMAR1
ADORA3
MGAM
TXNRD1
ADRA2C
HSD11B1
HSD11B2
SRD5A1
SRD5A2
AKR1B10
CD81
F10
EPAS1
GABRG2
CES1
MGLL
ELANE
NOS2
PPARA
PLA2G2A
PTGS1
SLCO1B1
SLCO1B3
F3
RELA
PTPN1
PTPN2
PYGM
PLA2G4A
ACP1
PTPRF
GPBAR1
PDE4D
PTGER3
PTPRC
MMP1
PPARG
FYN
CASP1
COMT
TNKS
TNKS2
AGTR1
CDK5
CCNB2
APP
PARP1
CD38
PTPRS
HSD17B1
CSNK2A2
CSNK2B

## Sheet: Table S4
Table S4. List of predicted T2DM targets associated with M. officinalis compounds, used to construt the compound-target (CT) network
Compounds	Predicted T2DM Targets
(-)-β-Sitosterol	HMGCR	AR	NPC1L1	NR1H3	F2	CYP19A1	ESR1	ESR2	ITGB3	RORC	NR1H2	SHBG	SLCO4C1	SLCO6A1	SLCO4A1	CYP17A1	SREBF2
Quercetin	ARG1	CYP1B1	XDH	LPO	NOX4	GLO1	NT5E	ACHE	ADORA1	ADORA2A	SNCA	MAOA	CYP19A1	AHR	ABCB1	ABCG2	CA2	CA4	CA7	CSNK2A1	CISD1	CDK6	CDK1	CCNB1	CYP1A1	CYP1A2	DPP4	TOP1	TOP2A	EGFR	GSK3B	MET	IGF1R	MMP12	MMP9	PIK3CG	ALOX5	ALOX12	ALOX15	F2	PKM	TRPC5	TST	TTR	KDR	AVPR2	MPO	PIK3R1	CA1
Luteolin 7-O-glucoside		IL2	TNF
Apigenin 7-O-glucoside	ACHE	ALDH2	AKR1B1	ADRA2A	ABCG2	BRD2	BRD4	CA1	CA2	CA4	CA7	CA9	PDE5A	CYP3A4	DPP4	HDAC1	HDAC2	HDAC3	HDAC4	IL2	ALPI	KDM1A	MMP9	NOX4	AMY2A	PKM	RPS6KA3	SIGMAR1	TNF
Isoquercitrin	ACHE	ALDH2	AKR1B1	ADRA2A	ABCG2	BRD2	BRD4	CA1	CA2	CA4	CA7	CA9	PDE5A	CYP3A4	DPP4	HDAC1	HDAC2	HDAC3	ADORA1	ADORA3	IL2	ALPI	KDM1A	MGAM	MMP9	NOX4	AMY2A	ALOX5	PKM	RPS6KA3	TXNRD1	TNF	ADRA2C
Ursolic acid	HSD11B1	HSD11B2	HMGCR	SRD5A1	SRD5A2	AKR1B10	AR	CYP19A1	CD81	F10	EPAS1	ESR1	ESR2	GABRG2	GLO1	CES1	MGLL	ELANE	NOS2	RORC	NR1H3	PPARA	PLA2G2A	ALOX15	PTGS1	SHBG	SLCO1B1	SLCO1B3	F3	RELA	PTPN1	PTPN2	PYGM	PLA2G4A	ACP1	PTPRF	GPBAR1	PDE4D
2α-hydroxy-ursolic acid	HSD11B1	HSD11B2	HMGCR	SRD5A1	SRD5A2	AKR1B10	AR	CYP19A1	CD81	F10	EPAS1	ESR1	ESR2	GABRG2	GLO1	CES1	MGLL	ELANE	NOS2	RORC	NR1H3	PPARA	PLA2G2A	ALOX15	PTGS1	SHBG	SLCO1B1	SLCO1B3	F3	RELA	PTPN1	PTPN2	PYGM
Pomolic acid	HSD11B1	HSD11B2	AKR1B10	AR	CYP19A1	CD18	F10	ESR1	ESR2	GLO1	CES1	CDC25B	ELANE	RORC	NR1H3	PPARA	PLA2G2A	ALOX15	PTGIR	PTGER3	PTGS1	PRKCH	SENP1	SHBG	SLCO1B1	SLCO1B3	F3	RELA	PTPN1	PTPN2
Oleanolic acid	HSD11B1	HSD11B2	HMGCR	AKR1B10	AR	CD81	F10	EPAS1	ESR1	ESR2	GLO1	CES1	MGLL	ELANE	NOS2	RORC	NR1H3	PPARA	PLA2G2A	ALOX15	PTGS1	SLCO1B1	SLCO1B3	F3	RELA	PTPN1	PTPN2	GPBAR1	PTPRC	PLA2G1B	PTPRF	ACP1	PDE4D
Noropacursane	HSD11B1	HMGCR	AKR1B10	AR	CYP19A1	F10	ESR1	ESR2	ITGB3	MGLL	RORC	NR1H3	NR1H2	ALOX15	F2	SHBG	SLCO1B3	CYP17A1	SREBF2	F3	PTPN1	PTPN2
Campesterol	HMGCR	NR1H3	CYP17A1
Rosmarinic acid	AKR1B1	AKR1B10	SNCA	CA4	CA5A	CA7	CA9	MET	MMP1	MMP9	PPARA	PPARG	ALOX5	ALOX15	TTR	FYN
Methyl rosmarinate	AKR1B1	AKR1B10	SNCA	CA4	CA7	MMP1	MMP9	PPARA	PPARG	ALOX5	ALOX15	MMP2	MMP12
Caffeic acid	MMP2	AKR1B1	AKR1B10	SNCA	CA1	CA2	CA7	CA9	CASP1	COMT	HDAC1	MMP1	GLO1	MMP9	TNKS	TNKS2	ALOX5	ALOX15	AGTR1	CA5A	PTPN1	DPP4
Luteolin 7-O-β-D-glucuronopyranoside	ACHE	ALDH2	AKR1B1	ADRA2A	CA2	CA4	CA7	PDE5A	CYP3A4	DPP4	IL2	ALPI	KDM1A	MMP9	NOX4	AMY2A	PKM	RPS6KA3	TNF	ACHE	AKR1B1	ADRA2A	CA2	CA4	CA7	PDE5A	CYP3A4	DPP4	IL2	ALPI	KDM1A	MMP9	NOX4	AMY2A	PKM	RPS6KA3	TNF
Luteolin	CDK5	CCNB2	CCNB1	CDK1	NOX4	AKR1B1	XDH	MAOA	CA2	ALOX5	ADORA1	CA7	GLO1	APP	SYK	GSK3B	PARP1	TTR	MMP9	MMP2	CA4	MMP12	CD38	CYP1B1	ABCG2	AKR1B10	TNKS2	TNKS	TOP1	ARG1	PTPRS	ABCC1	HSD17B1	ACHE	CDK6	ALOX15	GPR35	CSNK2A2	CSNK2B	CYP1A2	DPP4
[truncated: 22 more columns]

## Sheet: Table S5
Table S5. Topological parameters of the predicted common targets in the protein-protein interaction network (showing result of targets with Degree ≥ 4( the median degree of the network))
S/No	Protein name	Gene Symbol	Degree	Betweeness Centrality	Closeness Coefficient
1	Epidermal growth factor receptor	EGFR	31	0.201	0.429
2	Proto-oncogene tyrosine-protein kinase Src	SRC	28	0.09	0.395
3	RAC-alpha serine/threonine-protein kinase	AKT1	24	0.118	0.422
4	Tumor necrosis factor	TNF	24	0.156	0.401
5	Estrogen receptor α	ESR1	20	0.127	0.401
6	Histone deacetylase 1	HDAC1	15	0.03	0.363
7	Cytochrome P450 3A4	CYP3A4	14	0.173	0.326
8	Peroxisome proliferator-activated receptor gamma	PPARG	14	0.046	0.369
9	Poly [ADP-ribose] polymerase 1	PARP1	14	0.052	0.367
10	Matrix metalloproteinase-9	MMP9	14	0.039	0.376
11	Androgen Receptor	AR	14	0.087	0.383
12	Tyrosine-protein kinase Fyn	FYN	13	0.015	0.356
13	Phosphatidylinositol 3-kinase regulatory subunit alpha	PIK3R1	13	0.009	0.346
14	Amyloid-beta precursor protein	APP	12	0.043	0.361
15	Microtubule-associated protein tau	MAPT	12	0.048	0.357
16	Aromatase	CYP19A1	12	0.109	0.369
17	Proto-oncogene c-Rel	RELA	12	0.012	0.369
18	Aromatase	CYP1A1	11	0.091	0.355
19	G2/mitotic-specific cyclin-B1	CCNB1	11	0.043	0.341
20	Bromodomain-containing protein 4	BRD4	11	0.029	0.339
21	Vascular endothelial growth factor receptor 2	KDR	10	0.005	0.346
22	Steroid 17-alpha-hydroxylase/17,20 lyase	CYP17A1	10	0.043	0.334
23	Histone deacetylase 2	HDAC2	10	0.006	0.319
24	DNA topoisomerase 2-alpha	TOP2A	10	0.009	0.294
25	Receptor-type tyrosine-protein phosphatase C	PTPRC	10	0.084	0.339
26	Insulin-like growth factor 1 receptor	IGF1R	9	0.005	0.345
27	Tyrosine-protein kinase SYK	SYK	9	0.006	0.325
28	Cytochrome P450 1A2	CYP1A2	8	0.048	0.302
29	Histone deacetylase 3	HDAC3	8	0.002	0.32
30	Polyunsaturated fatty acid lipoxygenase ALOX15	ALOX15	8	0.103	0.255
31	Cyclin-dependent kinase 1	CDK1	8	0.017	0.324
32	Hepatocyte growth factor receptor	MET	8	0.002	0.322
33	Cytochrome P450 1B1	CYP1B1	7	0.006	0.302
34	Prostaglandin G/H synthase 1	PTGS1	7	0.015	0.206
35	Lysine-specific histone demethylase 1A	KDM1A	7	0.002	0.31
36	Tyrosine-protein phosphatase non-receptor type 1	PTPN1	7	0.008	0.312
37	Acetylcholine receptor subunit epsilon	ACHE	6	0.069	0.321
38	Amine oxidase [flavin-containing] A	MAOA	6	0.076	0.317
39	5'-nucleotidase	NT5E	6	0.051	0.262
40	Tissue Factor	F3	6	0.012	0.296
41	3-oxo-5-alpha-steroid 4-dehydrogenase 1	SRD5A1	6	0.005	0.277
42	72 kDa type IV collagenase	MMP2	6	0.001	0.332
43	Glycogen synthase kinase-3 beta	GSK3B	6	0.002	0.339
44	Peroxisome proliferator-activated receptor alpha	PPARA	6	0.049	0.359
45	Phosphatidylinositol 4,5-bisphosphate 3-kinase catalytic subunit gamma isoform	PIK3CG	6	0	0.329
46	Polyunsaturated fatty acid lipoxygenase ALOX12	ALOX12	6	0	0.205
47	Phospholipase A2	PLA2G1B	6	0	0.205
48	Phospholipase A2	PLA2G2A	6	0	0.205
49	Cytosolic phospholipase A2	PLA2G4A	6	0	0.205
50	Polyunsaturated fatty acid 5-lipoxygenase	ALOX5	6	0	0.205
51	Cyclin-dependent kinase 5	CDK5	6	0.005	0.308
52	Alpha-synuclein	SNCA	6	0.043	0.356
53	Casein kinase II subunit alpha	CSNK2A1	6	0.007	0.275
54	G2/mitotic-specific cyclin-B2	CCNB2	6	0.001	0.266
55	Estrogen receptor beta	ESR2	6	0.008	0.354
56	Interleukin-2	IL2	6	0.016	0.329
57	Insulin receptor	INSR	6	0.007	0.311
58	Sterol regulatory element-binding protein 2	SREBF2	6	0.014	0.295
59	3-oxo-5-alpha-steroid 4-dehydrogenase 2	SRD5A2	5	0.012	0.303
60	Integrin beta-3	ITGB3	5	0	0.319
61	Bromodomain-containing protein 2	BRD2	5	0.012	0.295
62	Serine/threonine-protein kinase Nek2	NEK2	5	0	0.266
63	Serine/threonine-protein kinase PLK1	PLK1	5	0	0.266
64	Myeloperoxidase	MPO	5	0.033	0.326
65	17-beta-hydroxysteroid dehydrogenase type 1	HSD17B1	5	0	0.298
66	11-beta-hydroxysteroid dehydrogenase 1	HSD11B1	5	0.004	0.288
67	Stromelysin-1	MMP3	5	0.002	0.318
68	Histone deacetylase 4	HDAC4	5	0	0.284
69	Solute carrier organic anion transporter family member	SLCO1B1	4	0.001	0.25
70	Broad substrate specificity ATP-binding cassette transporter ABCG2	ABCG2	4	0.015	0.248
71	Maltase-glucoamylase	MGAM	4	0.039	0.256
72	Beta-secretase 1	BACE1	4	0.001	0.298
73	Catechol O-methyltransferase	COMT	4	0.033	0.281
74	Type-1 angiotensin II receptor	AGTR1	4	0.003	0.298
75	Aryl hydrocarbon receptor	AHR	4	0.011	0.323
76	Casein kinase II subunit alpha	CSNK2A2	4	0.002	0.256
77	Neutrophil elastase	ELANE	4	0.002	0.291
78	Tissue factor	F3	4	0.008	0.303
79	Interstitial collagenase	MMP1	4	0	0.293
80	Oxysterols receptor LXR-alpha	NR1H3	4	0.007	0.29

## Sheet: TableS6
Table S6. Ranking of predicted targets enriched in the Target-Pathway networks by topological parameter, degree.
S/No	Protein Target	Degree
1	AKT1	11
2	PIK3R1	10
3	INSR	8
4	RELA	6
5	GSK3B	5
6	PIK3CG	4
7	EGFR	4
8	FYN	4
9	SRC	4
10	TNF	4
11	AGTR1	4
12	PTGS1	3
12	NOS2	3
13	MYLK	3
14	PLA2G4A	3
15	IGF1R	3
16	PTPN1	2
17	MGLL	2
18	CYP1A1	2
19	NOX4	2
20	PDE5A	2
21	ADORA1	2
22	MMP9	2
23	MMP2	2
24	CAMK2B	2
25	F2	2
26	SYK	2
27	MET	2
28	ACP1	2
29	CSNK2B	2
30	CSNK2A2	2
31	CSNK2A1	2
32	PPARA	2
33	PTPRF	2
34	PYGM	2
35	ITGB3	2
36	PTGER3	1
37	PPARG	1
38	KDR	1
39	CASP1	1
40	MMP3	1
41	MMP1	1
42	SNCA	1
43	MAPT	1
44	CDK5	1
45	BACE1	1
46	APP	1
47	ALPI	1
48	CYP1A2	1
49	TST	1
50	AKR1B10	1
51	PKM	1
52	PLA2G2A	1
53	PDE4D	1
54	ARG1	1
55	SRD5A1	1
56	SRD5A2	1
57	MGAM	1
58	XDH	1
59	CA9	1
60	CD38	1
61	CA7	1
62	CA4	1
63	ALOX5	1
64	HSD17B1	1
65	CA5A	1
66	CA2	1
67	ALDH2	1
68	CA1	1
69	NT5E	1
70	HSD11B2	1
71	HSD11B1	1
72	CYP17A1	1
73	CYP19A1	1
74	CYP3A4	1
75	COMT	1
76	HMGCR	1
77	ALOX12	1
78	ALOX15	1
79	GLO1	1
80	MAOA	1
81	PLA2G1B	1
82	AMY2A	1
83	F3	1
84	ADRA2A	1
85	ADRA2C	1
86	ADORA3	1
87	PARP1	1
88	AVPR2	1
89	CXCR1	1
90	RPS6KA3	1
91	NR1H3	1
92	NR1H2	1

## Sheet: TableS7
Table S7. Validation of the the London dG / GBVI/WSA dG docking scoring functions In MOE using target structures wth co-crystalized ligands
S/No	Protein Target (PDB-RSCB ID)	Co-crytstalysed ligand's Pubchem ID	RMSD between docked pose and experimental pose
1	AKT1 (3O96)	10196499	1.6488
2	EGFR (2RGP)	24880017	1.7314
3	PTP1B (4Y14)	91826021	1.5017
4	PPARA (6LXC)	60151560	2.0869
5	GSK3B (4AFJ)	56643097	0.1269

## Sheet: Table S8
Table S8: RMSD values obtained in MD simulations investigating isoquercitrin in complex with AKT1, EGFR, INSR, PIK3R1, PPARA, GSK3B, NFKB, PTP1B
AKT1				EGFR				INSR				PIK3R1				PPARalpha				gsk3b				NFKb				PTP1B
Time(ns)	RMSD(nm)			Time(ns)	RMSD(nm)			Time(ns)	RMSD(nm)			Time(ns)	RMSD(nm)			Time(ns)	RMSD(nm)			Time(ns)	RMSD(nm)			Time(ns)	RMSD(nm)			Time(ns)	RMSD(nm)
0	0.0005028			0	0.0004976			0	0.000498			0	0.0005275			0	0.0005065			0	0.0004806			0	0.0005156			0	0.0005334
0.01	0.0992315			0.01	0.0960594			0.01	0.0602022			0.01	0.167928			0.01	0.110214			0.01	0.122128			0.01	0.170825			0.01	0.171967
0.02	0.100632			0.02	0.0688185			0.02	0.111718			0.02	0.214145			0.02	0.145118			0.02	0.0923009			0.02	0.140606			0.02	0.197648
0.03	0.134669			0.03	0.077984			0.03	0.130574			0.03	0.152084			0.03	0.0773076			0.03	0.173537			0.03	0.110854			0.03	0.247675
0.04	0.0871471			0.04	0.0706672			0.04	0.14495			0.04	0.140148			0.04	0.104779			0.04	0.0892886			0.04	0.1769			0.04	0.236915
0.05	0.110191			0.05	0.0838297			0.05	0.138042			0.05	0.172717			0.05	0.0652806			0.05	0.0999328			0.05	0.159965			0.05	0.217386
0.06	0.138871			0.06	0.0709999			0.06	0.138704			0.06	0.216812			0.06	0.111613			0.06	0.107728			0.06	0.244297			0.06	0.221423
0.07	0.175084			0.07	0.100165			0.07	0.141972			0.07	0.160582			0.07	0.105005			0.07	0.110557			0.07	0.248746			0.07	0.242816
0.08	0.181575			0.08	0.113617			0.08	0.153994			0.08	0.233461			0.08	0.0994483			0.08	0.125065			0.08	0.292728			0.08	0.251563
0.09	0.192514			0.09	0.129683			0.09	0.169943			0.09	0.38597			0.09	0.136452			0.09	0.125761			0.09	0.262053			0.09	0.255558
0.1	0.17076			0.1	0.147021			0.1	0.141055			0.1	0.266009			0.1	0.0803703			0.1	0.1068			0.1	0.225142			0.1	0.244849
0.11	0.165539			0.11	0.134939			0.11	0.197481			0.11	0.215861			0.11	0.108493			0.11	0.125788			0.11	0.312022			0.11	0.290295
0.12	0.177366			0.12	0.116542			0.12	0.16921			0.12	0.461958			0.12	0.100815			0.12	0.118445			0.12	0.18049			0.12	0.373642
0.13	0.169174			0.13	0.138977			0.13	0.180665			0.13	0.519378			0.13	0.0996473			0.13	0.128509			0.13	0.234062			0.13	0.383985
0.14	0.185647			0.14	0.0963412			0.14	0.248675			0.14	0.7447			0.14	0.12001			0.14	0.173732			0.14	0.183946			0.14	0.413211
0.15	0.1715			0.15	0.0885246			0.15	0.264164			0.15	0.631037			0.15	0.119675			0.15	0.16254			0.15	0.166298			0.15	0.318017
0.16	0.19243			0.16	0.107568			0.16	0.230632			0.16	0.70116			0.16	0.135861			0.16	0.134701			0.16	0.29375			0.16	0.264081
0.17	0.189579			0.17	0.102253			0.17	0.305404			0.17	0.615505			0.17	0.105649			0.17	0.127939			0.17	0.218852			0.17	0.225741
0.18	0.196238			0.18	0.103714			0.18	0.223445			0.18	0.707719			0.18	0.176692			0.18	0.136983			0.18	0.157215			0.18	0.188585
0.19	0.195248			0.19	0.110179			0.19	0.281573			0.19	0.697941			0.19	0.176052			0.19	0.116512			0.19	0.121014			0.19	0.139831
0.2	0.185231			0.2	0.116769			0.2	0.279387			0.2	0.764404			0.2	0.128715			0.2	0.119311			0.2	0.158452			0.2	0.199531
0.21	0.200565			0.21	0.130029			0.21	0.258516			0.21	0.738639			0.21	0.128295			0.21	0.143138			0.21	0.206575			0.21	0.205668
0.22	0.213387			0.22	0.160751			0.22	0.257704			0.22	0.835422			0.22	0.13242			0.22	0.150764			0.22	0.242554			0.22	0.279119
0.23	0.202918			0.23	0.159703			0.23	0.306016			0.23	0.77992			0.23	0.0946093			0.23	0.144499			0.23	0.167276			0.23	0.225429
0.24	0.225645			0.24	0.129458			0.24	0.298092			0.24	0.71516			0.24	0.100713			0.24	0.129616			0.24	0.185294			0.24	0.262274
0.25	0.226594			0.25	0.134273			0.25	0.266713			0.25	0.626523			0.25	0.114564			0.25	0.17532			0.25	0.186616			0.25	0.299817
0.26	0.216972			0.26	0.134909			0.26	0.293428			0.26	0.663358			0.26	0.103109			0.26	0.188184			0.26	0.281124			0.26	0.290567
0.27	0.192241			0.27	0.174699			0.27	0.209818			0.27	0.554837			0.27	0.11173			0.27	0.156698			0.27	0.174212			0.27	0.199088
0.28	0.19329			0.28	0.15576			0.28	0.296325			0.28	0.524006			0.28	0.102153			0.28	0.125198			0.28	0.196575			0.28	0.21062
0.29	0.172009			0.29	0.124763			0.29	0.338155			0.29	0.621769			0.29	0.096639			0.29	0.172944			0.29	0.154778			0.29	0.181755
0.3	0.190875			0.3	0.149542			0.3	0.304968			0.3	0.582717			0.3	0.0982562			0.3	0.180022			0.3	0.200645			0.3	0.200656
0.31	0.183169			0.31	0.163224			0.31	0.279819			0.31	0.608659			0.31	0.106758			0.31	0.147433			0.31	0.218789			0.31	0.180886
0.32	0.172166			0.32	0.119509			0.32	0.236972			0.32	0.535842			0.32	0.0995932			0.32	0.150658			0.32	0.220943			0.32	0.19276
0.33	0.183553			0.33	0.202865			0.33	0.247932			0.33	0.554657			0.33	0.121941			0.33	0.126356			0.33	0.286447			0.33	0.24681
0.34	0.176076			0.34	0.182709			0.34	0.23802			0.34	0.450928			0.34	0.110282			0.34	0.132902			0.34	0.29504			0.34	0.149547
0.35	0.157691			0.35	0.203152			0.35	0.298926			0.35	0.637992			0.35	0.110941			0.35	0.135595			0.35	0.237048			0.35	0.228506
0.36	0.179652			0.36	0.190612			0.36	0.346412			0.36	0.566129			0.36	0.10342			0.36	0.132404			0.36	0.277426			0.36	0.199337
0.37	0.170735			0.37	0.21987			0.37	0.349743			0.37	0.57161			0.37	0.108607			0.37	0.144455			0.37	0.217859			0.37	0.211883
0.38	0.18144			0.38	0.165844			0.38	0.353124			0.38	0.479515			0.38	0.0915018			0.38	0.126737			0.38	0.208724			0.38	0.190231
0.39	0.24194			0.39	0.193244			0.39	0.375286			0.39	0.537082			0.39	0.136209			0.39	0.144933			0.39	0.247244			0.39	0.244929
0.4	0.202589			0.4	0.168398			0.4	0.280563			0.4	0.600148			0.4	0.0955875			0.4	0.119593			0.4	0.271763			0.4	0.283666
0.41	0.199306			0.41	0.219647			0.41	0.254142			0.41	0.604879			0.41	0.125459			0.41	0.188506			0.41	0.294524			0.41	0.378572
0.42	0.223365			0.42	0.215799			0.42	0.27035			0.42	0.501091			0.42	0.151106			0.42	0.138724			0.42	0.284023			0.42	0.327979
0.43	0.186927			0.43	0.205607			0.43	0.28555			0.43	0.535542			0.43	0.180364			0.43	0.137912			0.43	0.220111			0.43	0.391743
0.44	0.183165			0.44	0.226156			0.44	0.25248			0.44	0.628779			0.44	0.157558			0.44	0.140836			0.44	0.163009			0.44	0.309949
0.45	0.198598			0.45	0.16689			0.45	0.271949			0.45	0.491137			0.45	0.159519			0.45	0.125066			0.45	0.248979			0.45	0.283406
0.46	0.179293			0.46	0.210572			0.46	0.292727			0.46	0.420286			0.46	0.202241			0.46	0.126526			0.46	0.293832			0.46	0.403586
0.47	0.196867			0.47	0.193642			0.47	0.285464			0.47	0.355864			0.47	0.189727			0.47	0.120403			0.47	0.251502			0.47	0.436191
0.48	0.189707			0.48	0.213105			0.48	0.316575			0.48	0.341385			0.48	0.216801			0.48	0.118857			0.48	0.229887			0.48	0.498557
0.49	0.164745			0.49	0.208412			0.49	0.257092			0.49	0.309593			0.49	0.189267			0.49	0.130471			0.49	0.275402			0.49	0.488927
0.5	0.199341			0.5	0.19502			0.5	0.327976			0.5	0.375686			0.5	0.238489			0.5	0.1443			0.5	0.310357			0.5	0.571849
0.51	0.202072			0.51	0.203692			0.51	0.32421			0.51	0.42409			0.51	0.297751			0.51	0.165303			0.51	0.200578			0.51	0.603639
0.52	0.168548			0.52	0.193389			0.52	0.317209			0.52	0.306987			0.52	0.289054			0.52	0.141547			0.52	0.223493			0.52	0.655978
0.53	0.178506			0.53	0.194103			0.53	0.306896			0.53	0.357422			0.53	0.348698			0.53	0.167967			0.53	0.170668			0.53	0.639951
0.54	0.179483			0.54	0.177159			0.54	0.364555			0.54	0.340616			0.54	0.350274			0.54	0.13909			0.54	0.167675			0.54	0.659852
0.55	0.207777			0.55	0.166602			0.55	0.348262			0.55	0.338126			0.55	0.379846			0.55	0.176884			0.55	0.150137			0.55	0.699661
0.56	0.182792			0.56	0.191983			0.56	0.300757			0.56	0.245342			0.56	0.410826			0.56	0.15474			0.56	0.225258			0.56	0.695586
0.57	0.182027			0.57	0.190068			0.57	0.309059			0.57	0.396889			0.57	0.401537			0.57	0.210599			0.57	0.246435			0.57	0.757574
0.58	0.176297			0.58	0.220409			0.58	0.377188			0.58	0.395052			0.58	0.469586			0.58	0.194199			0.58	0.185637			0.58	0.772618
0.59	0.185601			0.59	0.186155			0.59	0.372114			0.59	0.349957			0.59	0.434353			0.59	0.159081			0.59	0.1713			0.59	0.625394
0.6	0.184246			0.6	0.184286			0.6	0.376566			0.6	0.540577			0.6	0.484215			0.6	0.173802			0.6	0.215593			0.6	0.653206
0.61	0.210716			0.61	0.180236			0.61	0.448694			0.61	0.468366			0.61	0.449191			0.61	0.224279			0.61	0.29981			0.61	0.622586
0.62	0.17829			0.62	0.193266			0.62	0.37524			0.62	0.602447			0.62	0.48317			0.62	0.195385			0.62	0.305887			0.62	0.575326
0.63	0.161195			0.63	0.195049			0.63	0.361237			0.63	0.608441			0.63	0.449718			0.63	0.210465			0.63	0.23057			0.63	0.646544
0.64	0.170086			0.64	0.193728			0.64	0.318593			0.64	0.610589			0.64	0.45045			0.64	0.157293			0.64	0.256183			0.64	0.654965
0.65	0.160223			0.65	0.17662			0.65	0.384491			0.65	0.616756			0.65	0.464091			0.65	0.185351			0.65	0.211788			0.65	0.644577
0.66	0.186747			0.66	0.21492			0.66	0.355111			0.66	0.539548			0.66	0.427725			0.66	0.210834			0.66	0.275323			0.66	0.722478
0.67	0.19532			0.67	0.183651			0.67	0.344009			0.67	0.631104			0.67	0.449922			0.67	0.174431			0.67	0.265896			0.67	0.678679
0.68	0.210288			0.68	0.201633			0.68	0.373835			0.68	0.626927			0.68	0.414573			0.68	0.192181			0.68	0.207899			0.68	0.686447
0.69	0.17431			0.69	0.158055			0.69	0.304096			0.69	0.562041			0.69	0.400468			0.69	0.210552			0.69	0.214367			0.69	0.602499
0.7	0.177953			0.7	0.203817			0.7	0.296882			0.7	0.604645			0.7	0.433826			0.7	0.240812			0.7	0.181378			0.7	0.608465
0.71	0.21102			0.71	0.164107			0.71	0.285673			0.71	0.5846			0.71	0.459905			0.71	0.211418			0.71	0.242824			0.71	0.682267
0.72	0.183673			0.72	0.185486			0.72	0.269448			0.72	0.487156			0.72	0.436894			0.72	0.21003			0.72	0.232498			0.72	0.66818
0.73	0.193211			0.73	0.177781			0.73	0.295178			0.73	0.54154			0.73	0.498339			0.73	0.210989			0.73	0.242917			0.73	0.614349
0.74	0.206312			0.74	0.213114			0.74	0.273067			0.74	0.553002			0.74	0.464084			0.74	0.243887			0.74	0.305923			0.74	0.63294
0.75	0.198901			0.75	0.21244			0.75	0.259586			0.75	0.552663			0.75	0.444554			0.75	0.224121			0.75	0.250677			0.75	0.598575
0.76	0.197789			0.76	0.188472			0.76	0.242439			0.76	0.578231			0.76	0.418501			0.76	0.20312			0.76	0.27964			0.76	0.680493
0.77	0.21852			0.77	0.169574			0.77	0.307892			0.77	0.560286			0.77	0.396819			0.77	0.265236			0.77	0.319021			0.77	0.674425
0.78	0.202895			0.78	0.191699			0.78	0.316399			0.78	0.609791			0.78	0.424218			0.78	0.278051			0.78	0.30921			0.78	0.696982
0.79	0.199072			0.79	0.210083			0.79	0.31544			0.79	0.503787			0.79	0.440535			0.79	0.242538			0.79	0.307256			0.79	0.696967
0.8	0.208936			0.8	0.173881			0.8	0.271592			0.8	0.653041			0.8	0.397032			0.8	0.293832			0.8	0.34162			0.8	0.768845
0.81	0.220195			0.81	0.178843			0.81	0.268218			0.81	0.643654			0.81	0.476708			0.81	0.249354			0.81	0.466361			0.81	0.684562
0.82	0.210323			0.82	0.211613			0.82	0.259936			0.82	0.54696			0.82	0.476604			0.82	0.270945			0.82	0.43965			0.82	0.677985
0.83	0.23281			0.83	0.202955			0.83	0.314595			0.83	0.624204			0.83	0.53973			0.83	0.248767			0.83	0.416339			0.83	0.770646
0.84	0.178425			0.84	0.156116			0.84	0.318632			0.84	0.582488			0.84	0.473444			0.84	0.285457			0.84	0.357071			0.84	0.714058
0.85	0.163942			0.85	0.157157			0.85	0.362187			0.85	0.531404			0.85	0.447246			0.85	0.277711			0.85	0.326575			0.85	0.714616
0.86	0.193935			0.86	0.15221			0.86	0.29459			0.86	0.592707			0.86	0.496181			0.86	0.263331			0.86	0.243407			0.86	0.736267
0.87	0.199379			0.87	0.157096			0.87	0.308358			0.87	0.530875			0.87	0.464599			0.87	0.267769			0.87	0.27165			0.87	0.717009
0.88	0.206456			0.88	0.151616			0.88	0.298114			0.88	0.548763			0.88	0.447062			0.88	0.282487			0.88	0.352843			0.88	0.755426
0.89	0.217379			0.89	0.183632			0.89	0.303532			0.89	0.555551			0.89	0.452561			0.89	0.27829			0.89	0.347092			0.89	0.682249
0.9	0.198489			0.9	0.162148			0.9	0.358395			0.9	0.519146			0.9	0.448281			0.9	0.272877			0.9	0.348969			0.9	0.825903
0.91	0.249866			0.91	0.156153			0.91	0.383061			0.91	0.551184			0.91	0.438434			0.91	0.259047			0.91	0.255952			0.91	0.733825
0.92	0.237445			0.92	0.17031			0.92	0.363313			0.92	0.621749			0.92	0.426955			0.92	0.248704			0.92	0.369725			0.92	0.749326
0.93	0.250116			0.93	0.120987			0.93	0.334544			0.93	0.622671			0.93	0.39152			0.93	0.24347			0.93	0.367845			0.93	0.797998
0.94	0.258151			0.94	0.132797			0.94	0.357455			0.94	0.624908			0.94	0.388554			0.94	0.249101			0.94	0.300906			0.94	0.752553
0.95	0.271047			0.95	0.173946			0.95	0.372026			0.95	0.633696			0.95	0.435574			0.95	0.291235			0.95	0.303319			0.95	0.745986
0.96	0.268726			0.96	0.177144			0.96	0.394419			0.96	0.615529			0.96	0.44253			0.96	0.274896			0.96	0.425203			0.96	0.699673
0.97	0.26469			0.97	0.142657			0.97	0.408428			0.97	0.722276			0.97	0.446681			0.97	0.245963			0.97	0.310357			0.97	0.722305
0.98	0.285848			0.98	0.159853			0.98	0.397151			0.98	0.642944			0.98	0.408831			0.98	0.244223			0.98	0.305185			0.98	0.757077
0.99	0.27403			0.99	0.144074			0.99	0.387378			0.99	0.599002			0.99	0.378811			0.99	0.270598			0.99	0.291543			0.99	0.929852
1	0.282641			1	0.165753			1	0.330742			1	0.556992			1	0.436213			1	0.295713			1	0.290961			1	0.967406
1.01	0.265674			1.01	0.166152			1.01	0.341975			1.01	0.656098			1.01	0.387159			1.01	0.260259			1.01	0.25971			1.01	1.02288
1.02	0.239931			1.02	0.164893			1.02	0.355349			1.02	0.754493			1.02	0.435231			1.02	0.223488			1.02	0.264056			1.02	0.951407
1.03	0.225629			1.03	0.146302			1.03	0.372991			1.03	0.627765			1.03	0.437685			1.03	0.278447			1.03	0.283807			1.03	1.015
1.04	0.224069			1.04	0.159084			1.04	0.349745			1.04	0.638135			1.04	0.457533			1.04	0.254582			1.04	0.297551			1.04	0.908216
1.05	0.222883			1.05	0.164797			1.05	0.371894			1.05	0.574503			1.05	0.438569			1.05	0.263042			1.05	0.342689			1.05	0.874602
1.06	0.217464			1.06	0.142498			1.06	0.361707			1.06	0.637058			1.06	0.394994			1.06	0.251192			1.06	0.411126			1.06	1.02265
1.07	0.196107			1.07	0.205961			1.07	0.319504			1.07	0.513545			1.07	0.391362			1.07	0.302444			1.07	0.346427			1.07	0.873238
1.08	0.166358			1.08	0.199335			1.08	0.400168			1.08	0.510539			1.08	0.403149			1.08	0.27622			1.08	0.285862			1.08	0.918625
1.09	0.188119			1.09	0.177525			1.09	0.359561			1.09	0.521098			1.09	0.381279			1.09	0.268556			1.09	0.323228			1.09	0.922116
1.1	0.16886			1.1	0.19416			1.1	0.355195			1.1	0.494121			1.1	0.37863			1.1	0.267114			1.1	0.472267			1.1	0.937003
1.11	0.202697			1.11	0.169816			1.11	0.377826			1.11	0.601108			1.11	0.427868			1.11	0.268567			1.11	0.376422			1.11	0.929061
1.12	0.179524			1.12	0.156329			1.12	0.380681			1.12	0.611121			1.12	0.354737			1.12	0.266827			1.12	0.424391			1.12	0.973434
1.13	0.219713			1.13	0.148991			1.13	0.40106			1.13	0.593022			1.13	0.389048			1.13	0.284339			1.13	0.414369			1.13	1.03376
1.14	0.193568			1.14	0.165422			1.14	0.336482			1.14	0.646304			1.14	0.385533			1.14	0.250076			1.14	0.413113			1.14	0.959106
1.15	0.218768			1.15	0.15233			1.15	0.365932			1.15	0.5915			1.15	0.404535			1.15	0.260176			1.15	0.358929			1.15	0.917974
1.16	0.200135			1.16	0.158991			1.16	0.379409			1.16	0.532479			1.16	0.414946			1.16	0.281778			1.16	0.388891			1.16	0.9488
1.17	0.188416			1.17	0.174272			1.17	0.393797			1.17	0.577155			1.17	0.388234			1.17	0.276575			1.17	0.392094			1.17	0.988397
1.18	0.196729			1.18	0.158513			1.18	0.39071			1.18	0.611129			1.18	0.450728			1.18	0.252372			1.18	0.370528			1.18	0.938494
1.19	0.18136			1.19	0.183652			1.19	0.410589			1.19	0.569263			1.19	0.420394			1.19	0.241746			1.19	0.418253			1.19	0.995368
1.2	0.233882			1.2	0.193733			1.2	0.339577			1.2	0.634969			1.2	0.380917			1.2	0.260391			1.2	0.364907			1.2	1.04935
1.21	0.210087			1.21	0.182436			1.21	0.378547			1.21	0.619816			1.21	0.333066			1.21	0.212688			1.21	0.326797			1.21	1.09301
1.22	0.213634			1.22	0.160693			1.22	0.371105			1.22	0.584741			1.22	0.374545			1.22	0.246151			1.22	0.330277			1.22	0.977376
1.23	0.222675			1.23	0.159989			1.23	0.36349			1.23	0.486521			1.23	0.421168			1.23	0.264178			1.23	0.372543			1.23	0.992657
1.24	0.220931			1.24	0.157862			1.24	0.333864			1.24	0.500312			1.24	0.489806			1.24	0.242946			1.24	0.415066			1.24	0.89344
1.25	0.205808			1.25	0.134477			1.25	0.322129			1.25	0.540049			1.25	0.385326			1.25	0.264652			1.25	0.377306			1.25	0.884171
1.26	0.200441			1.26	0.173795			1.26	0.295233			1.26	0.563594			1.26	0.381661			1.26	0.259686			1.26	0.370858			1.26	0.939547
1.27	0.180277			1.27	0.173999			1.27	0.366621			1.27	0.5842			1.27	0.39368			1.27	0.258543			1.27	0.406024			1.27	0.776261
1.28	0.185499			1.28	0.15045			1.28	0.385536			1.28	0.6009			1.28	0.436658			1.28	0.310862			1.28	0.32534			1.28	0.793799
1.29	0.218043			1.29	0.154072			1.29	0.372134			1.29	0.552075			1.29	0.425084			1.29	0.322745			1.29	0.342807			1.29	0.736457
1.3	0.172864			1.3	0.170365			1.3	0.338538			1.3	0.598738			1.3	0.405535			1.3	0.284775			1.3	0.343652			1.3	0.795746
1.31	0.200956			1.31	0.198358			1.31	0.365404			1.31	0.51876			1.31	0.408361			1.31	0.274543			1.31	0.38273			1.31	0.778033
1.32	0.206948			1.32	0.191007			1.32	0.383941			1.32	0.536464			1.32	0.416203			1.32	0.276222			1.32	0.440285			1.32	0.902927
1.33	0.209301			1.33	0.165168			1.33	0.376553			1.33	0.608958			1.33	0.480162			1.33	0.316786			1.33	0.487167			1.33	0.917227
1.34	0.231326			1.34	0.175261			1.34	0.410979			1.34	0.619531			1.34	0.464782			1.34	0.281671			1.34	0.439851			1.34	0.885737
1.35	0.21145			1.35	0.158377			1.35	0.396234			1.35	0.547681			1.35	0.441702			1.35	0.267001			1.35	0.478134			1.35	0.815026
1.36	0.201297			1.36	0.176976			1.36	0.414236			1.36	0.574551			1.36	0.486137			1.36	0.284454			1.36	0.380135			1.36	0.955885
1.37	0.186805			1.37	0.182532			1.37	0.410091			1.37	0.598632			1.37	0.456801			1.37	0.314583			1.37	0.37824			1.37	0.96928
1.38	0.223394			1.38	0.172282			1.38	0.374265			1.38	0.533058			1.38	0.491343			1.38	0.306882			1.38	0.495134			1.38	0.91049
1.39	0.224938			1.39	0.169046			1.39	0.425349			1.39	0.553175			1.39	0.431066			1.39	0.297794			1.39	0.484407			1.39	0.919435
1.4	0.236947			1.4	0.15816			1.4	0.415959			1.4	0.523511			1.4	0.437134			1.4	0.257853			1.4	0.500625			1.4	1.01914
1.41	0.221531			1.41	0.160534			1.41	0.418119			1.41	0.526642			1.41	0.454544			1.41	0.261076			1.41	0.370612			1.41	1.00319
1.42	0.180989			1.42	0.194121			1.42	0.39868			1.42	0.478003			1.42	0.479484			1.42	0.290093			1.42	0.348681			1.42	0.864277
1.43	0.205395			1.43	0.185392			1.43	0.381208			1.43	0.506779			1.43	0.444752			1.43	0.246756			1.43	0.36562			1.43	0.963795
1.44	0.24095			1.44	0.197077			1.44	0.36758			1.44	0.593717			1.44	0.471831			1.44	0.262807			1.44	0.337685			1.44	0.873786
1.45	0.21264			1.45	0.185704			1.45	0.379278			1.45	0.555153			1.45	0.502247			1.45	0.222077			1.45	0.342642			1.45	0.82818
1.46	0.235564			1.46	0.175614			1.46	0.352414			1.46	0.547293			1.46	0.519969			1.46	0.249486			1.46	0.34776			1.46	0.811323
1.47	0.215498			1.47	0.172862			1.47	0.364729			1.47	0.695855			1.47	0.5086			1.47	0.219325			1.47	0.323792			1.47	0.857073
1.48	0.22328			1.48	0.168975			1.48	0.425948			1.48	0.68853			1.48	0.525378			1.48	0.254648			1.48	0.432926			1.48	0.806415
1.49	0.194347			1.49	0.146407			1.49	0.411188			1.49	0.574551			1.49	0.520237			1.49	0.275821			1.49	0.439048			1.49	0.74377
1.5	0.210056			1.5	0.19322			1.5	0.41777			1.5	0.579892			1.5	0.428787			1.5	0.283303			1.5	0.415167			1.5	0.652886
1.51	0.215644			1.51	0.174943			1.51	0.376407			1.51	0.625975			1.51	0.480944			1.51	0.248791			1.51	0.436229			1.51	0.624202
1.52	0.216974			1.52	0.176596			1.52	0.409939			1.52	0.609849			1.52	0.447929			1.52	0.274636			1.52	0.455518			1.52	0.821327
1.53	0.213874			1.53	0.146577			1.53	0.350786			1.53	0.686172			1.53	0.454207			1.53	0.285737			1.53	0.52203			1.53	0.924225
1.54	0.261353			1.54	0.159767			1.54	0.40465			1.54	0.64752			1.54	0.469842			1.54	0.273219			1.54	0.514722			1.54	0.960565
1.55	0.23293			1.55	0.17753			1.55	0.364606			1.55	0.658841			1.55	0.493903			1.55	0.297251			1.55	0.560421			1.55	0.863857
1.56	0.259185			1.56	0.148526			1.56	0.347365			1.56	0.670251			1.56	0.468202			1.56	0.251832			1.56	0.498792			1.56	1.02452
1.57	0.209149			1.57	0.156664			1.57	0.351712			1.57	0.701232			1.57	0.493864			1.57	0.292284			1.57	0.50364			1.57	0.97391
1.58	0.212811			1.58	0.172955			1.58	0.385111			1.58	0.665486			1.58	0.455274			1.58	0.29399			1.58	0.460847			1.58	0.993328
1.59	0.221127			1.59	0.194751			1.59	0.329211			1.59	0.596921			1.59	0.457129			1.59	0.281931			1.59	0.373832			1.59	0.921952
1.6	0.220935			1.6	0.18929			1.6	0.388501			1.6	0.702597			1.6	0.497172			1.6	0.268801			1.6	0.391022			1.6	0.976521
1.61	0.240095			1.61	0.201503			1.61	0.334283			1.61	0.676003			1.61	0.533919			1.61	0.278603			1.61	0.437575			1.61	1.00516
1.62	0.233739			1.62	0.174622			1.62	0.371771			1.62	0.671182			1.62	0.553295			1.62	0.268842			1.62	0.55495			1.62	1.02592
1.63	0.220156			1.63	0.194964			1.63	0.370833			1.63	0.667513			1.63	0.539767			1.63	0.259108			1.63	0.588537			1.63	1.02429
1.64	0.217636			1.64	0.1788			1.64	0.343305			1.64	0.566124			1.64	0.614598			1.64	0.256397			1.64	0.537105			1.64	0.986328
1.65	0.239359			1.65	0.208842			1.65	0.380215			1.65	0.615016			1.65	0.593081			1.65	0.294885			1.65	0.511481			1.65	1.05335
1.66	0.211125			1.66	0.206763			1.66	0.433578			1.66	0.679961			1.66	0.535865			1.66	0.301457			1.66	0.458847			1.66	1.00288
1.67	0.241248			1.67	0.189895			1.67	0.440532			1.67	0.679738			1.67	0.623345			1.67	0.2865			1.67	0.464879			1.67	1.14236
1.68	0.238609			1.68	0.196218			1.68	0.451771			1.68	0.636642			1.68	0.651191			1.68	0.293655			1.68	0.396847			1.68	1.05184
1.69	0.215217			1.69	0.233611			1.69	0.437192			1.69	0.606499			1.69	0.599616			1.69	0.306336			1.69	0.53693			1.69	1.12028
1.7	0.232059			1.7	0.154839			1.7	0.398001			1.7	0.659433			1.7	0.549752			1.7	0.267311			1.7	0.536568			1.7	1.18767
1.71	0.243637			1.71	0.177787			1.71	0.363825			1.71	0.731479			1.71	0.539588			1.71	0.271707			1.71	0.560453			1.71	1.19083
1.72	0.223776			1.72	0.189672			1.72	0.376709			1.72	0.590271			1.72	0.511739			1.72	0.279706			1.72	0.579964			1.72	1.17868
1.73	0.216648			1.73	0.175372			1.73	0.40051			1.73	0.657206			1.73	0.583105			1.73	0.281856			1.73	0.606905			1.73	1.11358
1.74	0.202881			1.74	0.202412			1.74	0.420715			1.74	0.576778			1.74	0.561634			1.74	0.283597			1.74	0.608173			1.74	1.14397
1.75	0.203775			1.75	0.219411			1.75	0.416546			1.75	0.623426			1.75	0.550001			1.75	0.275703			1.75	0.496385			1.75	1.12251
1.76	0.207407			1.76	0.172191			1.76	0.387951			1.76	0.613038			1.76	0.536659			1.76	0.243245			1.76	0.533863			1.76	1.01553
1.77	0.233284			1.77	0.156288			1.77	0.394454			1.77	0.503314			1.77	0.560499			1.77	0.272635			1.77	0.459769			1.77	1.12004
1.78	0.204629			1.78	0.175457			1.78	0.418175			1.78	0.508539			1.78	0.556545			1.78	0.28445			1.78	0.51261			1.78	1.13946
1.79	0.188973			1.79	0.169626			1.79	0.410358			1.79	0.481462			1.79	0.542902			1.79	0.27607			1.79	0.484642			1.79	1.14198
1.8	0.192423			1.8	0.183413			1.8	0.409781			1.8	0.510802			1.8	0.554054			1.8	0.267097			1.8	0.518009			1.8	1.10819
1.81	0.185948			1.81	0.163269			1.81	0.439383			1.81	0.475109			1.81	0.624174			1.81	0.276913			1.81	0.52472			1.81	1.09871
1.82	0.187216			1.82	0.193189			1.82	0.402791			1.82	0.377392			1.82	0.551301			1.82	0.280054			1.82	0.665608			1.82	1.08266
1.83	0.238165			1.83	0.162189			1.83	0.414624			1.83	0.49039			1.83	0.655791			1.83	0.287014			1.83	0.706836			1.83	1.17113
1.84	0.17874			1.84	0.147074			1.84	0.447968			1.84	0.503582			1.84	0.622212			1.84	0.231667			1.84	0.632445			1.84	1.24342
1.85	0.189006			1.85	0.165387			1.85	0.408468			1.85	0.498694			1.85	0.647993			1.85	0.254967			1.85	0.52142			1.85	1.36482
1.86	0.201207			1.86	0.172894			1.86	0.425019			1.86	0.498678			1.86	0.635078			1.86	0.311455			1.86	0.5793			1.86	1.33912
1.87	0.215889			1.87	0.182669			1.87	0.460712			1.87	0.553012			1.87	0.665483			1.87	0.269647			1.87	0.587492			1.87	1.23109
1.88	0.18691			1.88	0.15027			1.88	0.41272			1.88	0.495179			1.88	0.658369			1.88	0.267889			1.88	0.644884			1.88	1.45986
1.89	0.188958			1.89	0.187382			1.89	0.418634			1.89	0.42906			1.89	0.659428			1.89	0.257151			1.89	0.611613			1.89	1.49174
1.9	0.192951			1.9	0.167428			1.9	0.423332			1.9	0.495972			1.9	0.667892			1.9	0.250612			1.9	0.644075			1.9	1.44281
1.91	0.189846			1.91	0.189896			1.91	0.481456			1.91	0.513666			1.91	0.623189			1.91	0.284			1.91	0.581331			1.91	1.46132
1.92	0.21548			1.92	0.202124			1.92	0.479525			1.92	0.554506			1.92	0.678925			1.92	0.276282			1.92	0.526107			1.92	1.44106
1.93	0.195302			1.93	0.181997			1.93	0.401343			1.93	0.527478			1.93	0.676693			1.93	0.288474			1.93	0.484492			1.93	1.4068
1.94	0.221938			1.94	0.191765			1.94	0.424309			1.94	0.551116			1.94	0.602457			1.94	0.278526			1.94	0.501472			1.94	1.51
1.95	0.192639			1.95	0.216685			1.95	0.420991			1.95	0.553268			1.95	0.582677			1.95	0.292199			1.95	0.531187			1.95	1.65883
1.96	0.184017			1.96	0.152467			1.96	0.457985			1.96	0.540591			1.96	0.552902			1.96	0.271012			1.96	0.455035			1.96	1.61839
1.97	0.189489			1.97	0.201299			1.97	0.457643			1.97	0.501011			1.97	0.631536			1.97	0.261488			1.97	0.498655			1.97	1.44881
1.98	0.18607			1.98	0.20684			1.98	0.452906			1.98	0.521205			1.98	0.593998			1.98	0.324264			1.98	0.473417			1.98	1.49761
1.99	0.188042			1.99	0.192229			1.99	0.411425			1.99	0.498841			1.99	0.554968			1.99	0.267761			1.99	0.534895			1.99	1.46525
2	0.192575			2	0.184168			2	0.399629			2	0.54673			2	0.532108			2	0.274392			2	0.545211			2	1.48583
2.01	0.197937			2.01	0.188941			2.01	0.431146			2.01	0.525487			2.01	0.642754			2.01	0.275691			2.01	0.558521			2.01	1.40848
2.02	0.17144			2.02	0.192999			2.02	0.434917			2.02	0.610968			2.02	0.544753			2.02	0.276083			2.02	0.565662			2.02	1.30177
2.03	0.200711			2.03	0.219836			2.03	0.394476			2.03	0.60782			2.03	0.495227			2.03	0.31047			2.03	0.659967			2.03	1.35238
2.04	0.208312			2.04	0.171832			2.04	0.462581			2.04	0.670143			2.04	0.442592			2.04	0.289046			2.04	0.636944			2.04	1.31586
2.05	0.208647			2.05	0.193168			2.05	0.399722			2.05	0.524142			2.05	0.536345			2.05	0.262931			2.05	0.593715			2.05	1.30296
2.06	0.216949			2.06	0.145318			2.06	0.405339			2.06	0.560494			2.06	0.540316			2.06	0.262849			2.06	0.49671			2.06	1.2689
2.07	0.199138			2.07	0.21138			2.07	0.432708			2.07	0.685309			2.07	0.498777			2.07	0.237153			2.07	0.505518			2.07	1.24607
2.08	0.199547			2.08	0.152288			2.08	0.379237			2.08	0.634574			2.08	0.519538			2.08	0.247683			2.08	0.375818			2.08	1.24243
2.09	0.227424			2.09	0.136604			2.09	0.385516			2.09	0.618317			2.09	0.5183			2.09	0.261141			2.09	0.481244			2.09	1.1185
2.1	0.212178			2.1	0.162905			2.1	0.417436			2.1	0.630816			2.1	0.435335			2.1	0.28525			2.1	0.434074			2.1	1.19471
2.11	0.196554			2.11	0.21635			2.11	0.416062			2.11	0.696207			2.11	0.376839			2.11	0.293635			2.11	0.463643			2.11	1.32504
2.12	0.196457			2.12	0.182784			2.12	0.407239			2.12	0.651632			2.12	0.39544			2.12	0.27306			2.12	0.462478			2.12	1.3353
2.13	0.187068			2.13	0.169431			2.13	0.398591			2.13	0.613418			2.13	0.380186			2.13	0.233116			2.13	0.530693			2.13	1.43688
2.14	0.223377			2.14	0.191734			2.14	0.363901			2.14	0.663613			2.14	0.374426			2.14	0.238645			2.14	0.542605			2.14	1.4255
2.15	0.186232			2.15	0.152436			2.15	0.332815			2.15	0.587382			2.15	0.394761			2.15	0.237098			2.15	0.558029			2.15	1.31141
2.16	0.203004			2.16	0.164642			2.16	0.414403			2.16	0.625965			2.16	0.363715			2.16	0.258315			2.16	0.506295			2.16	1.3652
2.17	0.174248			2.17	0.100987			2.17	0.414261			2.17	0.61692			2.17	0.3474			2.17	0.2099			2.17	0.494973			2.17	1.38551
2.18	0.204534			2.18	0.196017			2.18	0.405617			2.18	0.661012			2.18	0.336856			2.18	0.251686			2.18	0.469629			2.18	1.49272
2.19	0.183803			2.19	0.171308			2.19	0.417351			2.19	0.693212			2.19	0.349111			2.19	0.261202			2.19	0.478953			2.19	1.52464
2.2	0.196189			2.2	0.188969			2.2	0.420767			2.2	0.699851			2.2	0.344704			2.2	0.26626			2.2	0.534029			2.2	1.48201
2.21	0.187171			2.21	0.193681			2.21	0.412603			2.21	0.814968			2.21	0.361198			2.21	0.270642			2.21	0.616968			2.21	1.37146
2.22	0.196953			2.22	0.182998			2.22	0.357762			2.22	0.815994			2.22	0.359021			2.22	0.263214			2.22	0.525327			2.22	1.39867
2.23	0.215781			2.23	0.168962			2.23	0.356095			2.23	0.79194			2.23	0.393468			2.23	0.296252			2.23	0.641487			2.23	1.41852
2.24	0.226687			2.24	0.211387			2.24	0.365329			2.24	0.773685			2.24	0.380618			2.24	0.236004			2.24	0.612248			2.24	1.37389
2.25	0.196005			2.25	0.215696			2.25	0.409796			2.25	0.748017			2.25	0.334303			2.25	0.24391			2.25	0.562734			2.25	1.39998
2.26	0.185324			2.26	0.169105			2.26	0.409828			2.26	0.733709			2.26	0.391564			2.26	0.223507			2.26	0.389948			2.26	1.37059
2.27	0.216057			2.27	0.205912			2.27	0.399952			2.27	0.719875			2.27	0.34711			2.27	0.27243			2.27	0.453319			2.27	1.4079
2.28	0.194163			2.28	0.199885			2.28	0.42184			2.28	0.793891			2.28	0.32966			2.28	0.214778			2.28	0.401164			2.28	1.44339
2.29	0.236173			2.29	0.199674			2.29	0.40414			2.29	0.829586			2.29	0.336666			2.29	0.240274			2.29	0.436371			2.29	1.4555
2.3	0.211202			2.3	0.200471			2.3	0.443286			2.3	0.704079			2.3	0.335333			2.3	0.272116			2.3	0.438676			2.3	1.42742
2.31	0.228456			2.31	0.195725			2.31	0.410637			2.31	0.666665			2.31	0.337143			2.31	0.22797			2.31	0.434587			2.31	1.45208
2.32	0.213646			2.32	0.221322			2.32	0.427195			2.32	0.713689			2.32	0.35893			2.32	0.265449			2.32	0.376385			2.32	1.44062
2.33	0.210913			2.33	0.195349			2.33	0.450746			2.33	0.696381			2.33	0.338686			2.33	0.312903			2.33	0.339437			2.33	1.49445
2.34	0.233308			2.34	0.194893			2.34	0.445407			2.34	0.735342			2.34	0.353577			2.34	0.2646			2.34	0.357375			2.34	1.43337
2.35	0.228219			2.35	0.196635			2.35	0.415452			2.35	0.635028			2.35	0.360386			2.35	0.244255			2.35	0.374109			2.35	1.31229
2.36	0.203128			2.36	0.204839			2.36	0.419376			2.36	0.726114			2.36	0.345932			2.36	0.262257			2.36	0.328622			2.36	1.38838
2.37	0.203865			2.37	0.194761			2.37	0.383912			2.37	0.669572			2.37	0.386651			2.37	0.247421			2.37	0.269466			2.37	1.45433
2.38	0.210788			2.38	0.197544			2.38	0.37503			2.38	0.736202			2.38	0.371359			2.38	0.226533			2.38	0.289685			2.38	1.42055
2.39	0.200549			2.39	0.17776			2.39	0.43136			2.39	0.668465			2.39	0.390347			2.39	0.257728			2.39	0.299801			2.39	1.37805
2.4	0.217103			2.4	0.163632			2.4	0.398736			2.4	0.625035			2.4	0.427661			2.4	0.263899			2.4	0.343236			2.4	1.37651
2.41	0.205765			2.41	0.207305			2.41	0.412604			2.41	0.687889			2.41	0.34325			2.41	0.211953			2.41	0.303055			2.41	1.37325
2.42	0.230223			2.42	0.181503			2.42	0.440144			2.42	0.64004			2.42	0.390814			2.42	0.252271			2.42	0.348193			2.42	1.36653
2.43	0.217363			2.43	0.209629			2.43	0.440557			2.43	0.754609			2.43	0.395407			2.43	0.263941			2.43	0.301537			2.43	1.37785
2.44	0.223224			2.44	0.175141			2.44	0.471793			2.44	0.765103			2.44	0.402216			2.44	0.27521			2.44	0.255636			2.44	1.23997
2.45	0.204525			2.45	0.176093			2.45	0.441078			2.45	0.779873			2.45	0.385638			2.45	0.264941			2.45	0.27939			2.45	1.2385
2.46	0.197723			2.46	0.208669			2.46	0.424958			2.46	0.786973			2.46	0.340689			2.46	0.203236			2.46	0.350937			2.46	1.32698
2.47	0.201741			2.47	0.21246			2.47	0.388869			2.47	0.823689			2.47	0.368716			2.47	0.272156			2.47	0.352993			2.47	1.19254
2.48	0.225507			2.48	0.195421			2.48	0.419634			2.48	0.741139			2.48	0.349178			2.48	0.249775			2.48	0.388743			2.48	1.22097
2.49	0.223351			2.49	0.208172			2.49	0.432537			2.49	0.765932			2.49	0.35994			2.49	0.286424			2.49	0.321281			2.49	1.27196
2.5	0.209172			2.5	0.177833			2.5	0.432624			2.5	0.750539			2.5	0.361718			2.5	0.238469			2.5	0.394276			2.5	1.18084
2.51	0.215689			2.51	0.227519			2.51	0.42584			2.51	0.684963			2.51	0.369116			2.51	0.24914			2.51	0.535815			2.51	1.31348
2.52	0.223266			2.52	0.234611			2.52	0.394506			2.52	0.751686			2.52	0.384549			2.52	0.230722			2.52	0.431937			2.52	1.29486
2.53	0.210467			2.53	0.211519			2.53	0.439097			2.53	0.673026			2.53	0.399647			2.53	0.249293			2.53	0.393637			2.53	1.24199
2.54	0.222245			2.54	0.20401			2.54	0.439715			2.54	0.69009			2.54	0.391496			2.54	0.258028			2.54	0.446703			2.54	1.25574
2.55	0.217711			2.55	0.199201			2.55	0.400773			2.55	0.672374			2.55	0.354386			2.55	0.251401			2.55	0.516286			2.55	1.14808
2.56	0.219277			2.56	0.202164			2.56	0.409959			2.56	0.651557			2.56	0.405077			2.56	0.255343			2.56	0.488388			2.56	1.24655
2.57	0.21902			2.57	0.219811			2.57	0.405942			2.57	0.603595			2.57	0.4027			2.57	0.238211			2.57	0.431404			2.57	1.24844
2.58	0.219383			2.58	0.20226			2.58	0.403574			2.58	0.698561			2.58	0.399024			2.58	0.250919			2.58	0.427062			2.58	1.25814
2.59	0.212672			2.59	0.155649			2.59	0.387716			2.59	0.503341			2.59	0.402273			2.59	0.30658			2.59	0.455912			2.59	1.37616
2.6	0.18622			2.6	0.201143			2.6	0.39813			2.6	0.66145			2.6	0.386672			2.6	0.222333			2.6	0.511942			2.6	1.31527
2.61	0.173505			2.61	0.220118			2.61	0.436401			2.61	0.6338			2.61	0.374727			2.61	0.239073			2.61	0.48788			2.61	1.24333
2.62	0.213104			2.62	0.20813			2.62	0.453688			2.62	0.619947			2.62	0.397188			2.62	0.2354			2.62	0.548625			2.62	1.23315
2.63	0.209605			2.63	0.215866			2.63	0.445133			2.63	0.607441			2.63	0.364735			2.63	0.222834			2.63	0.519155			2.63	1.31107
2.64	0.220695			2.64	0.253186			2.64	0.406708			2.64	0.575102			2.64	0.444504			2.64	0.253316			2.64	0.464487			2.64	1.37056
2.65	0.21735			2.65	0.199193			2.65	0.472816			2.65	0.573882			2.65	0.416858			2.65	0.249103			2.65	0.53014			2.65	1.3246
2.66	0.206272			2.66	0.195446			2.66	0.398008			2.66	0.627171			2.66	0.372928			2.66	0.251738			2.66	0.587327			2.66	1.27734
2.67	0.206637			2.67	0.167417			2.67	0.369282			2.67	0.582324			2.67	0.383757			2.67	0.219439			2.67	0.549253			2.67	1.31068
2.68	0.204109			2.68	0.215237			2.68	0.435018			2.68	0.675265			2.68	0.408927			2.68	0.21925			2.68	0.693268			2.68	1.23198
2.69	0.20746			2.69	0.234704			2.69	0.365389			2.69	0.60186			2.69	0.385333			2.69	0.217573			2.69	0.697818			2.69	1.29882
2.7	0.229539			2.7	0.197283			2.7	0.374369			2.7	0.603617			2.7	0.407469			2.7	0.219064			2.7	0.539233			2.7	1.17088
2.71	0.186141			2.71	0.196395			2.71	0.356305			2.71	0.679465			2.71	0.439128			2.71	0.247603			2.71	0.543273			2.71	1.17817
2.72	0.174305			2.72	0.171396			2.72	0.369873			2.72	0.678042			2.72	0.449692			2.72	0.237003			2.72	0.608404			2.72	1.1285
2.73	0.191252			2.73	0.204484			2.73	0.364926			2.73	0.588752			2.73	0.392723			2.73	0.186365			2.73	0.608727			2.73	1.24871
2.74	0.194779			2.74	0.210465			2.74	0.357022			2.74	0.594117			2.74	0.428987			2.74	0.230969			2.74	0.672758			2.74	1.11889
2.75	0.21089			2.75	0.21397			2.75	0.356372			2.75	0.599399			2.75	0.416532			2.75	0.237025			2.75	0.627963			2.75	1.17052
2.76	0.207044			2.76	0.223191			2.76	0.367003			2.76	0.666969			2.76	0.409781			2.76	0.221723			2.76	0.683691			2.76	1.18642
2.77	0.218935			2.77	0.172629			2.77	0.36892			2.77	0.600997			2.77	0.366422			2.77	0.214998			2.77	0.726794			2.77	1.24945
2.78	0.223484			2.78	0.192268			2.78	0.34894			2.78	0.624291			2.78	0.40787			2.78	0.224377			2.78	0.676904			2.78	1.20442
2.79	0.206817			2.79	0.19255			2.79	0.343172			2.79	0.597871			2.79	0.417442			2.79	0.254858			2.79	0.646996			2.79	1.18851
2.8	0.243303			2.8	0.208039			2.8	0.324987			2.8	0.600278			2.8	0.420309			2.8	0.267968			2.8	0.573805			2.8	1.3101
2.81	0.232326			2.81	0.220622			2.81	0.371017			2.81	0.703454			2.81	0.415863			2.81	0.310998			2.81	0.613677			2.81	1.33532
2.82	0.217773			2.82	0.199603			2.82	0.405568			2.82	0.664039			2.82	0.416146			2.82	0.24334			2.82	0.599673			2.82	1.35215
2.83	0.205542			2.83	0.185863			2.83	0.438125			2.83	0.746144			2.83	0.425464			2.83	0.290887			2.83	0.624984			2.83	1.27684
2.84	0.21232			2.84	0.156345			2.84	0.436663			2.84	0.691416			2.84	0.444404			2.84	0.272888			2.84	0.627163			2.84	1.36459
2.85	0.211769			2.85	0.141229			2.85	0.446575			2.85	0.661378			2.85	0.377871			2.85	0.307451			2.85	0.683374			2.85	1.37899
2.86	0.229224			2.86	0.180807			2.86	0.427805			2.86	0.74503			2.86	0.403454			2.86	0.283584			2.86	0.80796			2.86	1.22586
2.87	0.246614			2.87	0.191864			2.87	0.393678			2.87	0.704638			2.87	0.401503			2.87	0.246372			2.87	0.764087			2.87	1.33631
2.88	0.198357			2.88	0.172917			2.88	0.413118			2.88	0.713097			2.88	0.4215			2.88	0.274265			2.88	0.792574			2.88	1.21522
2.89	0.211562			2.89	0.198123			2.89	0.391133			2.89	0.739397			2.89	0.403388			2.89	0.253136			2.89	0.677698			2.89	1.28937
2.9	0.229587			2.9	0.204128			2.9	0.396684			2.9	0.725532			2.9	0.419			2.9	0.258407			2.9	0.712296			2.9	1.30844
2.91	0.207935			2.91	0.181467			2.91	0.399634			2.91	0.593846			2.91	0.395599			2.91	0.270383			2.91	0.767003			2.91	1.1361
2.92	0.232606			2.92	0.181911			2.92	0.430491			2.92	0.65405			2.92	0.387738			2.92	0.250036			2.92	0.741916			2.92	1.30929
2.93	0.235928			2.93	0.20897			2.93	0.412346			2.93	0.686735			2.93	0.406878			2.93	0.236252			2.93	0.597599			2.93	1.16168
2.94	0.233222			2.94	0.223851			2.94	0.457901			2.94	0.671573			2.94	0.392749			2.94	0.228797			2.94	0.613751			2.94	1.25291
2.95	0.216973			2.95	0.189381			2.95	0.439317			2.95	0.740391			2.95	0.406406			2.95	0.242634			2.95	0.620322			2.95	1.25655
2.96	0.231553			2.96	0.210292			2.96	0.47477			2.96	0.665675			2.96	0.425998			2.96	0.270439			2.96	0.689976			2.96	1.36045
2.97	0.217133			2.97	0.197337			2.97	0.423033			2.97	0.835975			2.97	0.385654			2.97	0.230594			2.97	0.653762			2.97	1.26752
2.98	0.218058			2.98	0.184978			2.98	0.429379			2.98	0.830306			2.98	0.409455			2.98	0.235331			2.98	0.638659			2.98	1.2437
2.99	0.232955			2.99	0.192338			2.99	0.380865			2.99	0.837258			2.99	0.360787			2.99	0.257958			2.99	0.620882			2.99	1.25831
3	0.208312			3	0.193802			3	0.389775			3	0.857502			3	0.404194			3	0.264582			3	0.646784			3	1.27099
3.01	0.240849			3.01	0.15543			3.01	0.397332			3.01	0.854284			3.01	0.411203			3.01	0.285628			3.01	0.738254			3.01	1.25193
3.02	0.204325			3.02	0.143436			3.02	0.407042			3.02	0.847821			3.02	0.396807			3.02	0.238932			3.02	0.78758			3.02	1.3832
3.03	0.219187			3.03	0.174306			3.03	0.428054			3.03	0.751835			3.03	0.425242			3.03	0.225239			3.03	0.801093			3.03	1.34345
3.04	0.221651			3.04	0.157256			3.04	0.392944			3.04	0.690623			3.04	0.426899			3.04	0.26731			3.04	0.756257			3.04	1.28193
3.05	0.249978			3.05	0.162845			3.05	0.370228			3.05	0.744618			3.05	0.439491			3.05	0.253154			3.05	0.704888			3.05	1.32506
3.06	0.245306			3.06	0.189183			3.06	0.389358			3.06	0.767813			3.06	0.432138			3.06	0.25745			3.06	0.688832			3.06	1.3148
3.07	0.24736			3.07	0.20443			3.07	0.415239			3.07	0.746748			3.07	0.417044			3.07	0.225435			3.07	0.679107			3.07	1.35337
3.08	0.262679			3.08	0.178438			3.08	0.369547			3.08	0.711552			3.08	0.458626			3.08	0.22042			3.08	0.769626			3.08	1.30652
3.09	0.227375			3.09	0.168198			3.09	0.36588			3.09	0.765748			3.09	0.398836			3.09	0.207922			3.09	0.690821			3.09	1.29758
3.1	0.197459			3.1	0.199898			3.1	0.38524			3.1	0.765728			3.1	0.437383			3.1	0.219987			3.1	0.680051			3.1	1.16448
3.11	0.245617			3.11	0.188985			3.11	0.371092			3.11	0.774187			3.11	0.436024			3.11	0.204877			3.11	0.736515			3.11	1.23658
3.12	0.216926			3.12	0.165538			3.12	0.346953			3.12	0.827996			3.12	0.413931			3.12	0.223103			3.12	0.8013			3.12	1.26135
3.13	0.232668			3.13	0.178837			3.13	0.400573			3.13	0.809381			3.13	0.410973			3.13	0.214671			3.13	0.810058			3.13	1.21936
3.14	0.273959			3.14	0.190517			3.14	0.428106			3.14	0.750869			3.14	0.408948			3.14	0.234657			3.14	0.807834			3.14	1.32411
3.15	0.2664			3.15	0.143161			3.15	0.396876			3.15	0.676772			3.15	0.421342			3.15	0.253506			3.15	0.817475			3.15	1.28205
3.16	0.241245			3.16	0.154474			3.16	0.431648			3.16	0.760125			3.16	0.417248			3.16	0.259107			3.16	0.958939			3.16	1.26372
3.17	0.260452			3.17	0.203871			3.17	0.428804			3.17	0.74347			3.17	0.481745			3.17	0.235182			3.17	0.824486			3.17	1.19724
3.18	0.221725			3.18	0.176774			3.18	0.466667			3.18	0.769402			3.18	0.467972			3.18	0.239721			3.18	0.862006			3.18	1.21115
3.19	0.278495			3.19	0.187573			3.19	0.466628			3.19	0.668767			3.19	0.410739			3.19	0.271998			3.19	0.828674			3.19	1.19645
3.2	0.264828			3.2	0.175363			3.2	0.452401			3.2	0.710204			3.2	0.418859			3.2	0.237608			3.2	0.835792			3.2	1.23636
3.21	0.24985			3.21	0.177014			3.21	0.459151			3.21	0.723456			3.21	0.459674			3.21	0.264605			3.21	0.723571			3.21	1.19983
3.22	0.291995			3.22	0.211866			3.22	0.467491			3.22	0.771176			3.22	0.406673			3.22	0.218212			3.22	0.711322			3.22	1.1819
3.23	0.264597			3.23	0.188667			3.23	0.475765			3.23	0.714696			3.23	0.403523			3.23	0.233477			3.23	0.740302			3.23	1.16581
3.24	0.274118			3.24	0.159517			3.24	0.456718			3.24	0.68143			3.24	0.440362			3.24	0.233882			3.24	0.649264			3.24	1.20773
3.25	0.242736			3.25	0.204965			3.25	0.466279			3.25	0.720573			3.25	0.453671			3.25	0.257147			3.25	0.571312			3.25	1.18459
3.26	0.240058			3.26	0.159795			3.26	0.451318			3.26	0.742427			3.26	0.440028			3.26	0.275224			3.26	0.538919			3.26	1.20904
3.27	0.250758			3.27	0.149588			3.27	0.437243			3.27	0.714383			3.27	0.445239			3.27	0.26889			3.27	0.559276			3.27	1.22188
3.28	0.246919			3.28	0.177621			3.28	0.46443			3.28	0.779876			3.28	0.449614			3.28	0.269144			3.28	0.60461			3.28	1.34466
3.29	0.248282			3.29	0.161062			3.29	0.440284			3.29	0.750779			3.29	0.430948			3.29	0.243246			3.29	0.579674			3.29	1.3455
3.3	0.230361			3.3	0.19368			3.3	0.437919			3.3	0.674449			3.3	0.454798			3.3	0.248274			3.3	0.52363			3.3	1.26853
3.31	0.25039			3.31	0.147224			3.31	0.484477			3.31	0.720919			3.31	0.445711			3.31	0.256084			3.31	0.561383			3.31	1.37299
3.32	0.253081			3.32	0.156406			3.32	0.468198			3.32	0.761019			3.32	0.472492			3.32	0.241113			3.32	0.507214			3.32	1.321
3.33	0.231258			3.33	0.179861			3.33	0.500031			3.33	0.771483			3.33	0.442576			3.33	0.239815			3.33	0.625716			3.33	1.3
3.34	0.233139			3.34	0.152145			3.34	0.445964			3.34	0.776964			3.34	0.49244			3.34	0.265721			3.34	0.64637			3.34	1.33778
3.35	0.240154			3.35	0.154865			3.35	0.501641			3.35	0.799078			3.35	0.477125			3.35	0.273929			3.35	0.569871			3.35	1.40402
3.36	0.229848			3.36	0.165562			3.36	0.525577			3.36	0.784485			3.36	0.458886			3.36	0.281798			3.36	0.54972			3.36	1.42578
3.37	0.225801			3.37	0.189718			3.37	0.501716			3.37	0.740723			3.37	0.43577			3.37	0.273838			3.37	0.609468			3.37	1.41728
3.38	0.243276			3.38	0.173788			3.38	0.505661			3.38	0.731054			3.38	0.487557			3.38	0.250653			3.38	0.587583			3.38	1.41792
3.39	0.237795			3.39	0.127126			3.39	0.49031			3.39	0.729846			3.39	0.472119			3.39	0.278313			3.39	0.616493			3.39	1.53205
3.4	0.221036			3.4	0.171316			3.4	0.491164			3.4	0.665796			3.4	0.459944			3.4	0.245469			3.4	0.65675			3.4	1.41003
3.41	0.255396			3.41	0.166241			3.41	0.502226			3.41	0.686691			3.41	0.408106			3.41	0.260166			3.41	0.670353			3.41	1.43079
3.42	0.263087			3.42	0.157519			3.42	0.472258			3.42	0.70386			3.42	0.51014			3.42	0.26984			3.42	0.629053			3.42	1.38757
3.43	0.22763			3.43	0.192314			3.43	0.528435			3.43	0.801098			3.43	0.469164			3.43	0.281064			3.43	0.659995			3.43	1.25686
3.44	0.223842			3.44	0.152532			3.44	0.509667			3.44	0.712799			3.44	0.514418			3.44	0.275538			3.44	0.624572			3.44	1.29423
3.45	0.234871			3.45	0.158748			3.45	0.478389			3.45	0.692772			3.45	0.51834			3.45	0.282597			3.45	0.5622			3.45	1.20723
3.46	0.227108			3.46	0.163751			3.46	0.478942			3.46	0.711791			3.46	0.476023			3.46	0.260164			3.46	0.595822			3.46	1.18284
3.47	0.264171			3.47	0.127402			3.47	0.474914			3.47	0.803665			3.47	0.453812			3.47	0.278637			3.47	0.633482			3.47	1.11226
3.48	0.21296			3.48	0.162208			3.48	0.510083			3.48	0.70152			3.48	0.453877			3.48	0.261458			3.48	0.522709			3.48	1.09965
3.49	0.227625			3.49	0.131779			3.49	0.505852			3.49	0.671615			3.49	0.46454			3.49	0.239617			3.49	0.5063			3.49	1.22241
3.5	0.226242			3.5	0.148915			3.5	0.48183			3.5	0.700423			3.5	0.472634			3.5	0.249116			3.5	0.535575			3.5	1.15152
3.51	0.203205			3.51	0.159098			3.51	0.491736			3.51	0.691177			3.51	0.466599			3.51	0.212557			3.51	0.61366			3.51	1.16929
3.52	0.214441			3.52	0.158902			3.52	0.500156			3.52	0.716103			3.52	0.488917			3.52	0.243719			3.52	0.52281			3.52	1.17872
3.53	0.19437			3.53	0.157098			3.53	0.453996			3.53	0.720991			3.53	0.455771			3.53	0.244327			3.53	0.573076			3.53	1.16429
3.54	0.255939			3.54	0.168019			3.54	0.465798			3.54	0.730156			3.54	0.431956			3.54	0.320026			3.54	0.486571			3.54	1.20791
3.55	0.200763			3.55	0.141883			3.55	0.461177			3.55	0.770266			3.55	0.452527			3.55	0.281663			3.55	0.494508			3.55	1.2206
3.56	0.249615			3.56	0.158409			3.56	0.458288			3.56	0.773151			3.56	0.466407			3.56	0.254709			3.56	0.477003			3.56	1.35935
3.57	0.206194			3.57	0.163155			3.57	0.46526			3.57	0.765605			3.57	0.486347			3.57	0.253836			3.57	0.45921			3.57	1.29058
3.58	0.251622			3.58	0.153182			3.58	0.435138			3.58	0.681792			3.58	0.419272			3.58	0.301804			3.58	0.444194			3.58	1.34954
3.59	0.269671			3.59	0.166291			3.59	0.42487			3.59	0.775424			3.59	0.42226			3.59	0.298786			3.59	0.396475			3.59	1.43514
3.6	0.240692			3.6	0.152277			3.6	0.455743			3.6	0.765983			3.6	0.46122			3.6	0.277066			3.6	0.405474			3.6	1.3576
3.61	0.239149			3.61	0.157854			3.61	0.482211			3.61	0.752004			3.61	0.419579			3.61	0.295079			3.61	0.417482			3.61	1.44851
3.62	0.223376			3.62	0.143568			3.62	0.479361			3.62	0.761801			3.62	0.431928			3.62	0.283459			3.62	0.430771			3.62	1.34535
3.63	0.244575			3.63	0.13492			3.63	0.421427			3.63	0.753296			3.63	0.429307			3.63	0.264451			3.63	0.48389			3.63	1.41346
3.64	0.240274			3.64	0.141681			3.64	0.496938			3.64	0.724274			3.64	0.436119			3.64	0.292768			3.64	0.542847			3.64	1.33297
3.65	0.276026			3.65	0.133951			3.65	0.455909			3.65	0.777128			3.65	0.44737			3.65	0.263464			3.65	0.613125			3.65	1.39841
3.66	0.203842			3.66	0.159052			3.66	0.470428			3.66	0.725897			3.66	0.451242			3.66	0.256484			3.66	0.559894			3.66	1.37854
3.67	0.224616			3.67	0.162012			3.67	0.478711			3.67	0.763763			3.67	0.467243			3.67	0.274802			3.67	0.526129			3.67	1.3923
3.68	0.306051			3.68	0.150044			3.68	0.454362			3.68	0.699058			3.68	0.489892			3.68	0.303281			3.68	0.613256			3.68	1.33512
3.69	0.257393			3.69	0.174584			3.69	0.47334			3.69	0.691289			3.69	0.447951			3.69	0.278486			3.69	0.619062			3.69	1.22
3.7	0.305919			3.7	0.126678			3.7	0.478996			3.7	0.612			3.7	0.468587			3.7	0.307319			3.7	0.695806			3.7	1.29705
3.71	0.284348			3.71	0.161414			3.71	0.463898			3.71	0.677498			3.71	0.418339			3.71	0.271523			3.71	0.553321			3.71	1.24265
3.72	0.235866			3.72	0.140007			3.72	0.463539			3.72	0.629258			3.72	0.43017			3.72	0.253963			3.72	0.561405			3.72	1.20137
3.73	0.230955			3.73	0.134898			3.73	0.503482			3.73	0.537122			3.73	0.462642			3.73	0.276259			3.73	0.56688			3.73	1.09296
3.74	0.221305			3.74	0.166551			3.74	0.512738			3.74	0.584728			3.74	0.478199			3.74	0.260987			3.74	0.61046			3.74	1.10464
3.75	0.219785			3.75	0.16725			3.75	0.502642			3.75	0.636473			3.75	0.461769			3.75	0.293123			3.75	0.600195			3.75	1.03219
3.76	0.222019			3.76	0.180117			3.76	0.473315			3.76	0.688226			3.76	0.457455			3.76	0.236234			3.76	0.584561			3.76	1.0205
3.77	0.215378			3.77	0.177157			3.77	0.521913			3.77	0.700645			3.77	0.429658			3.77	0.282207			3.77	0.668798			3.77	1.0179
3.78	0.199754			3.78	0.169442			3.78	0.497429			3.78	0.691616			3.78	0.433077			3.78	0.239777			3.78	0.605314			3.78	0.896295
3.79	0.244412			3.79	0.177127			3.79	0.451503			3.79	0.680695			3.79	0.440368			3.79	0.303959			3.79	0.617116			3.79	0.969079
3.8	0.229975			3.8	0.139134			3.8	0.465589			3.8	0.766816			3.8	0.494796			3.8	0.282867			3.8	0.719607			3.8	0.964883
3.81	0.210871			3.81	0.197003			3.81	0.48098			3.81	0.7402			3.81	0.447235			3.81	0.271272			3.81	0.668088			3.81	0.927151
3.82	0.2097			3.82	0.16007			3.82	0.48754			3.82	0.716225			3.82	0.523284			3.82	0.255642			3.82	0.661301			3.82	0.985025
3.83	0.191446			3.83	0.133111			3.83	0.561915			3.83	0.750489			3.83	0.487321			3.83	0.253674			3.83	0.720974			3.83	0.868655
3.84	0.236919			3.84	0.118947			3.84	0.571032			3.84	0.696868			3.84	0.413713			3.84	0.311724			3.84	0.778876			3.84	1.07359
3.85	0.224313			3.85	0.156293			3.85	0.573887			3.85	0.734807			3.85	0.461099			3.85	0.270215			3.85	0.846411			3.85	1.16262
3.86	0.245965			3.86	0.182327			3.86	0.564099			3.86	0.677098			3.86	0.437168			3.86	0.29317			3.86	0.750533			3.86	1.25032
3.87	0.213731			3.87	0.174923			3.87	0.466166			3.87	0.691072			3.87	0.428411			3.87	0.292093			3.87	0.716151			3.87	1.15369
3.88	0.218627			3.88	0.145729			3.88	0.474894			3.88	0.771961			3.88	0.458485			3.88	0.23729			3.88	0.665762			3.88	1.11269
3.89	0.220581			3.89	0.205183			3.89	0.498333			3.89	0.76872			3.89	0.443128			3.89	0.251593			3.89	0.649089			3.89	1.02473
3.9	0.237293			3.9	0.204819			3.9	0.510691			3.9	0.715346			3.9	0.44826			3.9	0.261359			3.9	0.722916			3.9	1.07802
3.91	0.194973			3.91	0.191793			3.91	0.501618			3.91	0.722437			3.91	0.435077			3.91	0.256084			3.91	0.823586			3.91	1.22082
3.92	0.224325			3.92	0.197918			3.92	0.457761			3.92	0.765967			3.92	0.470389			3.92	0.231276			3.92	0.892347			3.92	1.15741
3.93	0.217955			3.93	0.181861			3.93	0.485378			3.93	0.765218			3.93	0.447938			3.93	0.250499			3.93	0.758565			3.93	1.17862
3.94	0.196464			3.94	0.176138			3.94	0.490391			3.94	0.85409			3.94	0.469848			3.94	0.246765			3.94	0.709441			3.94	1.22162
3.95	0.236297			3.95	0.183051			3.95	0.53708			3.95	0.715957			3.95	0.461947			3.95	0.259741			3.95	0.685682			3.95	1.11371
3.96	0.237967			3.96	0.176787			3.96	0.47484			3.96	0.75244			3.96	0.469645			3.96	0.258741			3.96	0.645364			3.96	1.11581
3.97	0.227524			3.97	0.180382			3.97	0.499027			3.97	0.823433			3.97	0.460766			3.97	0.27816			3.97	0.665688			3.97	1.10899
3.98	0.253661			3.98	0.204561			3.98	0.512073			3.98	0.842872			3.98	0.427972			3.98	0.305736			3.98	0.712614			3.98	1.06136
3.99	0.240511			3.99	0.169339			3.99	0.481104			3.99	0.798262			3.99	0.448641			3.99	0.334633			3.99	0.745447			3.99	1.13838
4	0.218922			4	0.209361			4	0.489485			4	0.772248			4	0.476247			4	0.280122			4	0.703263			4	1.06776
4.01	0.210944			4.01	0.211549			4.01	0.461168			4.01	0.871172			4.01	0.463143			4.01	0.281014			4.01	0.766438			4.01	1.14483
4.02	0.202029			4.02	0.198071			4.02	0.482497			4.02	0.865719			4.02	0.471052			4.02	0.284043			4.02	0.758152			4.02	0.997622
4.03	0.222089			4.03	0.19347			4.03	0.44449			4.03	0.926038			4.03	0.443562			4.03	0.286631			4.03	0.730781			4.03	1.16634
4.04	0.230709			4.04	0.188999			4.04	0.475229			4.04	0.835096			4.04	0.401868			4.04	0.340953			4.04	0.711159			4.04	1.14285
4.05	0.180888			4.05	0.159202			4.05	0.470755			4.05	0.855547			4.05	0.403666			4.05	0.303948			4.05	0.702388			4.05	1.06267
4.06	0.194729			4.06	0.187703			4.06	0.376617			4.06	0.784465			4.06	0.397057			4.06	0.281377			4.06	0.673793			4.06	0.98702
4.07	0.192231			4.07	0.151642			4.07	0.413495			4.07	0.841735			4.07	0.407085			4.07	0.228031			4.07	0.691015			4.07	1.00066
4.08	0.216139			4.08	0.176437			4.08	0.39658			4.08	0.859744			4.08	0.446552			4.08	0.220238			4.08	0.69042			4.08	0.98163
4.09	0.188749			4.09	0.143395			4.09	0.365161			4.09	0.878181			4.09	0.417141			4.09	0.242739			4.09	0.677293			4.09	0.986985
4.1	0.231526			4.1	0.227011			4.1	0.40229			4.1	0.879009			4.1	0.421412			4.1	0.281803			4.1	0.643075			4.1	0.980568
4.11	0.19122			4.11	0.215062			4.11	0.425831			4.11	0.831498			4.11	0.385144			4.11	0.284063			4.11	0.662289			4.11	1.07862
4.12	0.191883			4.12	0.188631			4.12	0.459529			4.12	0.855873			4.12	0.391337			4.12	0.261936			4.12	0.650151			4.12	1.10576
4.13	0.205883			4.13	0.205248			4.13	0.409861			4.13	0.938026			4.13	0.435985			4.13	0.262672			4.13	0.529815			4.13	1.00379
4.14	0.174228			4.14	0.169985			4.14	0.460209			4.14	0.858854			4.14	0.446496			4.14	0.288033			4.14	0.550427			4.14	1.05569
4.15	0.212352			4.15	0.158917			4.15	0.416683			4.15	0.741337			4.15	0.423327			4.15	0.280557			4.15	0.54743			4.15	1.08232
4.16	0.200154			4.16	0.153982			4.16	0.41195			4.16	0.762815			4.16	0.483592			4.16	0.289305			4.16	0.516064			4.16	1.13717
4.17	0.189204			4.17	0.151122			4.17	0.441472			4.17	0.866418			4.17	0.488634			4.17	0.300114			4.17	0.449032			4.17	1.09811
4.18	0.191834			4.18	0.158703			4.18	0.415344			4.18	0.774649			4.18	0.464008			4.18	0.245894			4.18	0.419216			4.18	1.23673
4.19	0.205235			4.19	0.201884			4.19	0.432512			4.19	0.782482			4.19	0.439501			4.19	0.238599			4.19	0.50189			4.19	1.28363
4.2	0.218306			4.2	0.188559			4.2	0.463499			4.2	0.814898			4.2	0.448278			4.2	0.242689			4.2	0.525594			4.2	1.31131
4.21	0.210932			4.21	0.160828			4.21	0.434036			4.21	0.7937			4.21	0.521484			4.21	0.272906			4.21	0.5683			4.21	1.06709
4.22	0.217616			4.22	0.174953			4.22	0.457045			4.22	0.790808			4.22	0.458286			4.22	0.272006			4.22	0.580872			4.22	1.13479
4.23	0.210209			4.23	0.149899			4.23	0.421294			4.23	0.773778			4.23	0.441712			4.23	0.32722			4.23	0.579171			4.23	1.07241
4.24	0.220936			4.24	0.147656			4.24	0.447485			4.24	0.737301			4.24	0.407737			4.24	0.298873			4.24	0.563417			4.24	1.05002
4.25	0.234294			4.25	0.173028			4.25	0.468569			4.25	0.798129			4.25	0.430403			4.25	0.269171			4.25	0.595724			4.25	1.04616
4.26	0.219348			4.26	0.116193			4.26	0.480405			4.26	0.722736			4.26	0.430945			4.26	0.265475			4.26	0.625005			4.26	0.916774
4.27	0.222226			4.27	0.127788			4.27	0.483956			4.27	0.745108			4.27	0.438536			4.27	0.260602			4.27	0.576149			4.27	0.967976
4.28	0.213841			4.28	0.164282			4.28	0.455411			4.28	0.728557			4.28	0.426745			4.28	0.292927			4.28	0.531949			4.28	0.962947
4.29	0.23865			4.29	0.153926			4.29	0.413797			4.29	0.814742			4.29	0.439302			4.29	0.258288			4.29	0.6194			4.29	0.933069
4.3	0.212196			4.3	0.140158			4.3	0.47322			4.3	0.755294			4.3	0.432183			4.3	0.269955			4.3	0.562304			4.3	0.856615
4.31	0.207336			4.31	0.167089			4.31	0.472841			4.31	0.800866			4.31	0.415478			4.31	0.281279			4.31	0.6363			4.31	0.887094
4.32	0.20709			4.32	0.186521			4.32	0.471162			4.32	0.833985			4.32	0.420627			4.32	0.241794			4.32	0.684572			4.32	0.9485
4.33	0.208619			4.33	0.157821			4.33	0.48258			4.33	0.850894			4.33	0.429496			4.33	0.272411			4.33	0.659785			4.33	0.889119
4.34	0.20663			4.34	0.168733			4.34	0.460672			4.34	0.829264			4.34	0.39226			4.34	0.248073			4.34	0.683829			4.34	0.87532
4.35	0.207553			4.35	0.146698			4.35	0.479			4.35	0.759052			4.35	0.449756			4.35	0.210556			4.35	0.657638			4.35	0.956765
4.36	0.212809			4.36	0.175603			4.36	0.459419			4.36	0.789047			4.36	0.449205			4.36	0.250442			4.36	0.663175			4.36	0.927472
4.37	0.20675			4.37	0.169107			4.37	0.403445			4.37	0.774109			4.37	0.469663			4.37	0.221971			4.37	0.750907			4.37	0.909252
4.38	0.195505			4.38	0.158592			4.38	0.3884			4.38	0.807478			4.38	0.507363			4.38	0.284886			4.38	0.782652			4.38	0.963542
4.39	0.215303			4.39	0.168994			4.39	0.497548			4.39	0.775772			4.39	0.43537			4.39	0.33241			4.39	0.819348			4.39	0.995381
4.4	0.212027			4.4	0.170064			4.4	0.445036			4.4	0.749592			4.4	0.497182			4.4	0.263306			4.4	0.81939			4.4	1.02414
4.41	0.227945			4.41	0.187499			4.41	0.442684			4.41	0.735798			4.41	0.460514			4.41	0.28177			4.41	0.811914			4.41	1.08133
4.42	0.198061			4.42	0.165791			4.42	0.419622			4.42	0.714054			4.42	0.48966			4.42	0.30916			4.42	0.713167			4.42	1.13029
4.43	0.1968			4.43	0.163852			4.43	0.473076			4.43	0.763798			4.43	0.478756			4.43	0.284882			4.43	0.668088			4.43	1.07117
4.44	0.227066			4.44	0.15203			4.44	0.486629			4.44	0.805034			4.44	0.442091			4.44	0.281207			4.44	0.652475			4.44	0.995156
4.45	0.168518			4.45	0.174215			4.45	0.480627			4.45	0.858385			4.45	0.45547			4.45	0.25334			4.45	0.686817			4.45	1.0409
4.46	0.214017			4.46	0.175247			4.46	0.513071			4.46	0.853817			4.46	0.492342			4.46	0.306476			4.46	0.715301			4.46	1.08369
4.47	0.207349			4.47	0.156273			4.47	0.529237			4.47	0.809529			4.47	0.419633			4.47	0.232271			4.47	0.610243			4.47	1.00868
4.48	0.213812			4.48	0.16764			4.48	0.490771			4.48	0.862097			4.48	0.436423			4.48	0.247611			4.48	0.701135			4.48	1.03534
4.49	0.21542			4.49	0.192349			4.49	0.513696			4.49	0.764274			4.49	0.485607			4.49	0.24119			4.49	0.718455			4.49	1.09945
4.5	0.236149			4.5	0.165747			4.5	0.479522			4.5	0.804242			4.5	0.441297			4.5	0.25145			4.5	0.670636			4.5	1.04556
4.51	0.230641			4.51	0.194711			4.51	0.497124			4.51	0.776221			4.51	0.423038			4.51	0.255904			4.51	0.571347			4.51	1.02416
4.52	0.213085			4.52	0.162256			4.52	0.493322			4.52	0.949426			4.52	0.441101			4.52	0.278189			4.52	0.589974			4.52	1.10036
4.53	0.2039			4.53	0.167309			4.53	0.470602			4.53	0.865694			4.53	0.455858			4.53	0.2294			4.53	0.60983			4.53	1.00244
4.54	0.249008			4.54	0.160225			4.54	0.46317			4.54	0.884953			4.54	0.422728			4.54	0.26748			4.54	0.654621			4.54	1.06245
4.55	0.230529			4.55	0.164628			4.55	0.554987			4.55	0.888694			4.55	0.45076			4.55	0.21924			4.55	0.700217			4.55	0.965717
4.56	0.214031			4.56	0.151911			4.56	0.455436			4.56	0.821708			4.56	0.481561			4.56	0.283829			4.56	0.670631			4.56	1.04822
4.57	0.207497			4.57	0.175324			4.57	0.442409			4.57	0.834047			4.57	0.472097			4.57	0.246637			4.57	0.635828			4.57	1.06564
4.58	0.189615			4.58	0.156236			4.58	0.54539			4.58	0.809101			4.58	0.468268			4.58	0.265983			4.58	0.601738			4.58	1.03409
4.59	0.198377			4.59	0.176417			4.59	0.478673			4.59	0.869354			4.59	0.432931			4.59	0.234648			4.59	0.597367			4.59	1.05998
4.6	0.196807			4.6	0.173923			4.6	0.43088			4.6	0.84989			4.6	0.432244			4.6	0.20672			4.6	0.606441			4.6	1.08967
4.61	0.195909			4.61	0.178823			4.61	0.47456			4.61	0.850414			4.61	0.442174			4.61	0.232711			4.61	0.595533			4.61	1.05687
4.62	0.187922			4.62	0.152907			4.62	0.51609			4.62	0.866232			4.62	0.41978			4.62	0.185158			4.62	0.559025			4.62	1.06559
4.63	0.189764			4.63	0.145397			4.63	0.487059			4.63	0.896179			4.63	0.444183			4.63	0.222447			4.63	0.539707			4.63	1.04911
4.64	0.157961			4.64	0.196416			4.64	0.474971			4.64	0.906492			4.64	0.428646			4.64	0.201844			4.64	0.598079			4.64	1.00701
4.65	0.19383			4.65	0.181056			4.65	0.492046			4.65	0.929349			4.65	0.45048			4.65	0.190139			4.65	0.652478			4.65	1.15092
4.66	0.203551			4.66	0.183761			4.66	0.466489			4.66	0.856528			4.66	0.471243			4.66	0.198991			4.66	0.657637			4.66	1.04762
4.67	0.199979			4.67	0.206365			4.67	0.459259			4.67	0.878197			4.67	0.454784			4.67	0.184799			4.67	0.665943			4.67	1.1273
4.68	0.209222			4.68	0.129336			4.68	0.485781			4.68	0.878898			4.68	0.445288			4.68	0.218305			4.68	0.60208			4.68	1.11257
4.69	0.198647			4.69	0.177192			4.69	0.418538			4.69	0.948515			4.69	0.446789			4.69	0.25325			4.69	0.636383			4.69	1.20992
4.7	0.165582			4.7	0.202645			4.7	0.485933			4.7	0.870758			4.7	0.41943			4.7	0.281307			4.7	0.625319			4.7	1.17313
4.71	0.174601			4.71	0.198775			4.71	0.493585			4.71	0.865589			4.71	0.400521			4.71	0.287007			4.71	0.705227			4.71	1.0662
4.72	0.173786			4.72	0.167739			4.72	0.469533			4.72	0.840025			4.72	0.377795			4.72	0.25512			4.72	0.565301			4.72	1.09651
4.73	0.197715			4.73	0.170895			4.73	0.416221			4.73	0.848496			4.73	0.461845			4.73	0.248922			4.73	0.668454			4.73	1.07809
4.74	0.181116			4.74	0.149197			4.74	0.403107			4.74	0.879344			4.74	0.459746			4.74	0.289288			4.74	0.654255			4.74	1.08547
4.75	0.200117			4.75	0.134614			4.75	0.389873			4.75	0.959149			4.75	0.451211			4.75	0.297769			4.75	0.615682			4.75	1.01939
4.76	0.185598			4.76	0.160933			4.76	0.410367			4.76	0.843945			4.76	0.447769			4.76	0.267667			4.76	0.638424			4.76	0.982813
4.77	0.196966			4.77	0.190758			4.77	0.411389			4.77	0.810802			4.77	0.406699			4.77	0.251508			4.77	0.724431			4.77	0.958076
4.78	0.192377			4.78	0.142893			4.78	0.402176			4.78	0.852248			4.78	0.431132			4.78	0.269122			4.78	0.640401			4.78	1.06604
4.79	0.176118			4.79	0.181011			4.79	0.421396			4.79	0.808966			4.79	0.489247			4.79	0.252998			4.79	0.624051			4.79	0.972395
4.8	0.167786			4.8	0.155207			4.8	0.413836			4.8	0.802688			4.8	0.421249			4.8	0.278943			4.8	0.651331			4.8	0.994684
4.81	0.176933			4.81	0.165858			4.81	0.42687			4.81	0.786249			4.81	0.431673			4.81	0.248262			4.81	0.548527			4.81	1.06525
4.82	0.180477			4.82	0.160601			4.82	0.413099			4.82	0.775629			4.82	0.451084			4.82	0.299889			4.82	0.553353			4.82	1.00793
4.83	0.175609			4.83	0.17321			4.83	0.411031			4.83	0.809629			4.83	0.413436			4.83	0.259553			4.83	0.527516			4.83	0.974563
4.84	0.189845			4.84	0.172383			4.84	0.446736			4.84	0.744013			4.84	0.446556			4.84	0.257608			4.84	0.591521			4.84	1.0206
4.85	0.202528			4.85	0.173725			4.85	0.396057			4.85	0.759993			4.85	0.485077			4.85	0.270189			4.85	0.551729			4.85	1.03702
4.86	0.168638			4.86	0.149544			4.86	0.410658			4.86	0.780588			4.86	0.489733			4.86	0.249728			4.86	0.556717			4.86	1.08469
4.87	0.163846			4.87	0.168352			4.87	0.430463			4.87	0.796404			4.87	0.452718			4.87	0.244317			4.87	0.500049			4.87	1.07527
4.88	0.171435			4.88	0.179188			4.88	0.439765			4.88	0.741514			4.88	0.459682			4.88	0.246348			4.88	0.513783			4.88	1.03227
4.89	0.165723			4.89	0.168791			4.89	0.459145			4.89	0.720759			4.89	0.453693			4.89	0.25259			4.89	0.484892			4.89	1.09843
4.9	0.180614			4.9	0.141835			4.9	0.4993			4.9	0.663336			4.9	0.453058			4.9	0.283206			4.9	0.549675			4.9	1.25433
4.91	0.177633			4.91	0.150495			4.91	0.494084			4.91	0.700089			4.91	0.473274			4.91	0.31044			4.91	0.510748			4.91	1.27546
4.92	0.198511			4.92	0.139616			4.92	0.473863			4.92	0.816779			4.92	0.43793			4.92	0.276197			4.92	0.436952			4.92	1.14442
4.93	0.209282			4.93	0.138287			4.93	0.425591			4.93	0.73014			4.93	0.444239			4.93	0.255363			4.93	0.449492			4.93	1.21733
4.94	0.184526			4.94	0.16156			4.94	0.421548			4.94	0.801882			4.94	0.435397			4.94	0.284365			4.94	0.521605			4.94	1.19153
4.95	0.18688			4.95	0.157549			4.95	0.417102			4.95	0.692408			4.95	0.457592			4.95	0.305517			4.95	0.462593			4.95	1.20246
4.96	0.170494			4.96	0.140658			4.96	0.386886			4.96	0.743008			4.96	0.422336			4.96	0.246339			4.96	0.520782			4.96	1.21862
4.97	0.174157			4.97	0.154053			4.97	0.395713			4.97	0.745541			4.97	0.433591			4.97	0.27088			4.97	0.491809			4.97	1.17176
4.98	0.172676			4.98	0.151518			4.98	0.397469			4.98	0.772777			4.98	0.490974			4.98	0.282252			4.98	0.439858			4.98	1.27836
4.99	0.180377			4.99	0.143725			4.99	0.37231			4.99	0.787777			4.99	0.446839			4.99	0.29656			4.99	0.451044			4.99	1.33294
5	0.160268			5	0.154822			5	0.403422			5	0.718489			5	0.438027			5	0.254845			5	0.471817			5	1.28118
5.01	0.18128			5.01	0.150878			5.01	0.387566			5.01	0.762925			5.01	0.433945			5.01	0.248658			5.01	0.426417			5.01	1.27842
5.02	0.178406			5.02	0.177904			5.02	0.407313			5.02	0.76768			5.02	0.485927			5.02	0.24571			5.02	0.464699			5.02	1.18916
5.03	0.164527			5.03	0.141081			5.03	0.403862			5.03	0.857736			5.03	0.451597			5.03	0.241024			5.03	0.539598			5.03	1.17649
5.04	0.186849			5.04	0.154948			5.04	0.406258			5.04	0.742812			5.04	0.453718			5.04	0.265599			5.04	0.477241			5.04	1.15074
5.05	0.179395			5.05	0.182677			5.05	0.369119			5.05	0.726542			5.05	0.449063			5.05	0.241443			5.05	0.501564			5.05	1.15459
5.06	0.186668			5.06	0.182072			5.06	0.383109			5.06	0.744927			5.06	0.444144			5.06	0.228689			5.06	0.588388			5.06	1.15997
5.07	0.217028			5.07	0.156292			5.07	0.397792			5.07	0.730814			5.07	0.431349			5.07	0.26243			5.07	0.505972			5.07	1.19976
5.08	0.175624			5.08	0.13904			5.08	0.441697			5.08	0.842769			5.08	0.443322			5.08	0.271634			5.08	0.499785			5.08	1.20686
5.09	0.186001			5.09	0.184302			5.09	0.413596			5.09	0.788594			5.09	0.43802			5.09	0.205017			5.09	0.442516			5.09	1.27069
5.1	0.168321			5.1	0.183966			5.1	0.382615			5.1	0.815402			5.1	0.428551			5.1	0.229293			5.1	0.434453			5.1	1.18558
5.11	0.179587			5.11	0.18852			5.11	0.398068			5.11	0.780658			5.11	0.43105			5.11	0.223545			5.11	0.449918			5.11	1.22924
5.12	0.159658			5.12	0.183598			5.12	0.380642			5.12	0.747258			5.12	0.433957			5.12	0.271692			5.12	0.437796			5.12	1.20042
5.13	0.143286			5.13	0.156268			5.13	0.390495			5.13	0.757552			5.13	0.426353			5.13	0.269748			5.13	0.450324			5.13	1.09865
5.14	0.174383			5.14	0.13802			5.14	0.398919			5.14	0.787075			5.14	0.422998			5.14	0.256721			5.14	0.427819			5.14	1.149
5.15	0.187064			5.15	0.171743			5.15	0.403462			5.15	0.817387			5.15	0.453746			5.15	0.265408			5.15	0.435709			5.15	1.15663
5.16	0.20127			5.16	0.172113			5.16	0.408335			5.16	0.736966			5.16	0.479928			5.16	0.276994			5.16	0.486821			5.16	1.08195
5.17	0.205673			5.17	0.167194			5.17	0.400096			5.17	0.761463			5.17	0.471717			5.17	0.279075			5.17	0.511815			5.17	1.08082
5.18	0.201119			5.18	0.183285			5.18	0.447448			5.18	0.802328			5.18	0.44354			5.18	0.298574			5.18	0.599993			5.18	1.00797
5.19	0.179148			5.19	0.153695			5.19	0.439345			5.19	0.789357			5.19	0.483968			5.19	0.282017			5.19	0.596615			5.19	0.972073
5.2	0.163322			5.2	0.135519			5.2	0.40657			5.2	0.721996			5.2	0.447321			5.2	0.28545			5.2	0.586511			5.2	1.03573
5.21	0.181126			5.21	0.153073			5.21	0.429775			5.21	0.70015			5.21	0.467285			5.21	0.292851			5.21	0.542352			5.21	0.946539
5.22	0.189093			5.22	0.151051			5.22	0.451761			5.22	0.729004			5.22	0.471082			5.22	0.255792			5.22	0.461384			5.22	1.07517
5.23	0.186185			5.23	0.136156			5.23	0.377663			5.23	0.709167			5.23	0.425673			5.23	0.27199			5.23	0.401672			5.23	0.962309
5.24	0.184384			5.24	0.121505			5.24	0.427119			5.24	0.711691			5.24	0.402077			5.24	0.295002			5.24	0.354214			5.24	0.913233
5.25	0.181324			5.25	0.151394			5.25	0.413013			5.25	0.723139			5.25	0.446667			5.25	0.276531			5.25	0.342021			5.25	0.987908
5.26	0.19402			5.26	0.131958			5.26	0.36788			5.26	0.724523			5.26	0.448643			5.26	0.257647			5.26	0.367033			5.26	0.983789
5.27	0.194699			5.27	0.113186			5.27	0.438263			5.27	0.746549			5.27	0.429799			5.27	0.26268			5.27	0.305753			5.27	0.971338
5.28	0.17394			5.28	0.12473			5.28	0.46475			5.28	0.840625			5.28	0.432216			5.28	0.245237			5.28	0.326109			5.28	0.879169
5.29	0.171847			5.29	0.181146			5.29	0.343979			5.29	0.806023			5.29	0.416646			5.29	0.235233			5.29	0.308691			5.29	0.918948
5.3	0.162692			5.3	0.177057			5.3	0.420322			5.3	0.759995			5.3	0.431281			5.3	0.231429			5.3	0.386407			5.3	0.882886
5.31	0.203323			5.31	0.16776			5.31	0.455062			5.31	0.86114			5.31	0.479348			5.31	0.240779			5.31	0.377178			5.31	0.908556
5.32	0.176067			5.32	0.153014			5.32	0.475782			5.32	0.83013			5.32	0.426402			5.32	0.266311			5.32	0.359091			5.32	0.960175
5.33	0.150436			5.33	0.130898			5.33	0.497878			5.33	0.885951			5.33	0.459423			5.33	0.22016			5.33	0.389933			5.33	1.06232
5.34	0.165231			5.34	0.149587			5.34	0.495539			5.34	0.868266			5.34	0.470087			5.34	0.265273			5.34	0.414259			5.34	1.02942
5.35	0.177125			5.35	0.147033			5.35	0.507209			5.35	0.901406			5.35	0.46649			5.35	0.24798			5.35	0.336265			5.35	0.937823
5.36	0.16201			5.36	0.135529			5.36	0.473607			5.36	0.913535			5.36	0.47504			5.36	0.212682			5.36	0.345395			5.36	0.853824
5.37	0.180019			5.37	0.144803			5.37	0.464894			5.37	0.808163			5.37	0.488219			5.37	0.211873			5.37	0.356043			5.37	1.00741
5.38	0.163843			5.38	0.149765			5.38	0.422786			5.38	0.807933			5.38	0.454441			5.38	0.214007			5.38	0.385297			5.38	1.07241
5.39	0.15934			5.39	0.126295			5.39	0.486112			5.39	0.795654			5.39	0.437902			5.39	0.215652			5.39	0.364496			5.39	1.03143
5.4	0.179626			5.4	0.158368			5.4	0.473782			5.4	0.829181			5.4	0.431156			5.4	0.236991			5.4	0.344034			5.4	0.916954
5.41	0.160564			5.41	0.1516			5.41	0.496091			5.41	0.769118			5.41	0.45368			5.41	0.22971			5.41	0.358396			5.41	1.03717
5.42	0.171911			5.42	0.141713			5.42	0.505271			5.42	0.786175			5.42	0.450598			5.42	0.28379			5.42	0.3373			5.42	1.10285
5.43	0.1828			5.43	0.135021			5.43	0.494736			5.43	0.763762			5.43	0.477834			5.43	0.316906			5.43	0.30785			5.43	1.14678
5.44	0.18248			5.44	0.151113			5.44	0.491943			5.44	0.75078			5.44	0.451352			5.44	0.283152			5.44	0.302328			5.44	1.17384
5.45	0.17848			5.45	0.12666			5.45	0.448335			5.45	0.756581			5.45	0.46432			5.45	0.310139			5.45	0.309632			5.45	1.0904
5.46	0.208077			5.46	0.141813			5.46	0.500828			5.46	0.839245			5.46	0.453542			5.46	0.278207			5.46	0.295484			5.46	1.00969
5.47	0.179034			5.47	0.1483			5.47	0.489563			5.47	0.793522			5.47	0.471717			5.47	0.266403			5.47	0.298905			5.47	0.956518
5.48	0.181993			5.48	0.14307			5.48	0.484166			5.48	0.787492			5.48	0.454406			5.48	0.278632			5.48	0.296348			5.48	1.00597
5.49	0.172802			5.49	0.136912			5.49	0.508665			5.49	0.780097			5.49	0.454395			5.49	0.255068			5.49	0.32441			5.49	0.978448
5.5	0.168957			5.5	0.14303			5.5	0.464656			5.5	0.7655			5.5	0.428047			5.5	0.285541			5.5	0.306713			5.5	1.07308
5.51	0.191537			5.51	0.127437			5.51	0.514728			5.51	0.730626			5.51	0.439947			5.51	0.288521			5.51	0.301141			5.51	1.05166
5.52	0.180958			5.52	0.100464			5.52	0.461653			5.52	0.699378			5.52	0.442757			5.52	0.319462			5.52	0.365809			5.52	0.925565
5.53	0.176674			5.53	0.154353			5.53	0.465962			5.53	0.774232			5.53	0.418279			5.53	0.289334			5.53	0.40593			5.53	0.932076
5.54	0.173474			5.54	0.12037			5.54	0.458543			5.54	0.779522			5.54	0.438913			5.54	0.283031			5.54	0.353341			5.54	1.16308
5.55	0.168065			5.55	0.139289			5.55	0.448388			5.55	0.800916			5.55	0.412002			5.55	0.289788			5.55	0.330302			5.55	1.18511
5.56	0.167735			5.56	0.109271			5.56	0.445581			5.56	0.776705			5.56	0.418232			5.56	0.288158			5.56	0.355645			5.56	1.31223
5.57	0.158926			5.57	0.115491			5.57	0.450734			5.57	0.704098			5.57	0.425243			5.57	0.247921			5.57	0.407164			5.57	1.28017
5.58	0.181181			5.58	0.122072			5.58	0.430714			5.58	0.799776			5.58	0.435279			5.58	0.27599			5.58	0.421271			5.58	1.26366
5.59	0.178836			5.59	0.126408			5.59	0.471951			5.59	0.829709			5.59	0.446949			5.59	0.295427			5.59	0.379177			5.59	1.22486
5.6	0.176618			5.6	0.119501			5.6	0.41093			5.6	0.789917			5.6	0.442626			5.6	0.250774			5.6	0.399101			5.6	1.2737
5.61	0.159824			5.61	0.116168			5.61	0.373144			5.61	0.811984			5.61	0.42731			5.61	0.232609			5.61	0.385346			5.61	1.29463
5.62	0.166943			5.62	0.109415			5.62	0.413666			5.62	0.802356			5.62	0.417344			5.62	0.210961			5.62	0.378098			5.62	1.29856
5.63	0.151867			5.63	0.135746			5.63	0.383129			5.63	0.7889			5.63	0.439539			5.63	0.293938			5.63	0.333441			5.63	1.31645
5.64	0.160887			5.64	0.143474			5.64	0.364295			5.64	0.766981			5.64	0.425121			5.64	0.28584			5.64	0.35902			5.64	1.40922
5.65	0.193225			5.65	0.138686			5.65	0.377009			5.65	0.7601			5.65	0.461178			5.65	0.253068			5.65	0.305592			5.65	1.54568
5.66	0.173729			5.66	0.12595			5.66	0.356658			5.66	0.731386			5.66	0.479314			5.66	0.28156			5.66	0.310635			5.66	1.51403
5.67	0.193262			5.67	0.141665			5.67	0.376585			5.67	0.836446			5.67	0.420753			5.67	0.236597			5.67	0.321378			5.67	1.51906
5.68	0.164051			5.68	0.110857			5.68	0.38791			5.68	0.707174			5.68	0.461079			5.68	0.257558			5.68	0.330423			5.68	1.51705
5.69	0.16469			5.69	0.128086			5.69	0.364557			5.69	0.757514			5.69	0.446298			5.69	0.284198			5.69	0.370218			5.69	1.48469
5.7	0.169547			5.7	0.118552			5.7	0.41061			5.7	0.782352			5.7	0.440499			5.7	0.277843			5.7	0.335597			5.7	1.50864
5.71	0.151833			5.71	0.111894			5.71	0.445316			5.71	0.795135			5.71	0.421051			5.71	0.266517			5.71	0.358359			5.71	1.54858
5.72	0.153509			5.72	0.129724			5.72	0.41804			5.72	0.75717			5.72	0.446158			5.72	0.30394			5.72	0.328817			5.72	1.4131
5.73	0.160862			5.73	0.117026			5.73	0.428851			5.73	0.740632			5.73	0.45717			5.73	0.280332			5.73	0.37546			5.73	1.39845
5.74	0.174982			5.74	0.0788201			5.74	0.465887			5.74	0.798988			5.74	0.457122			5.74	0.232402			5.74	0.356357			5.74	1.40477
5.75	0.157601			5.75	0.0875047			5.75	0.477908			5.75	0.704528			5.75	0.421431			5.75	0.243652			5.75	0.38087			5.75	1.43152
5.76	0.152505			5.76	0.0776931			5.76	0.54842			5.76	0.710582			5.76	0.402355			5.76	0.260321			5.76	0.354385			5.76	1.47358
5.77	0.160248			5.77	0.0744981			5.77	0.595914			5.77	0.729325			5.77	0.428824			5.77	0.272956			5.77	0.326238			5.77	1.59648
5.78	0.178227			5.78	0.0931141			5.78	0.615857			5.78	0.744957			5.78	0.426343			5.78	0.263587			5.78	0.333932			5.78	1.58723
5.79	0.162719			5.79	0.0778274			5.79	0.621596			5.79	0.796085			5.79	0.461021			5.79	0.255524			5.79	0.267899			5.79	1.54663
5.8	0.164942			5.8	0.146287			5.8	0.575448			5.8	0.782519			5.8	0.413579			5.8	0.248202			5.8	0.364618			5.8	1.58424
5.81	0.156654			5.81	0.0957166			5.81	0.518138			5.81	0.766708			5.81	0.434119			5.81	0.228653			5.81	0.391148			5.81	1.547
5.82	0.179565			5.82	0.0817947			5.82	0.570195			5.82	0.738499			5.82	0.43408			5.82	0.237493			5.82	0.342824			5.82	1.44357
5.83	0.170568			5.83	0.0815666			5.83	0.484871			5.83	0.743478			5.83	0.507731			5.83	0.299885			5.83	0.301022			5.83	1.47907
5.84	0.152429			5.84	0.0851755			5.84	0.525014			5.84	0.782158			5.84	0.456701			5.84	0.261661			5.84	0.264456			5.84	1.46907
5.85	0.17359			5.85	0.0637671			5.85	0.501718			5.85	0.813427			5.85	0.404948			5.85	0.23401			5.85	0.252132			5.85	1.4315
5.86	0.155209			5.86	0.088886			5.86	0.524124			5.86	0.794121			5.86	0.456568			5.86	0.238148			5.86	0.240138			5.86	1.50896
5.87	0.182592			5.87	0.0853767			5.87	0.534008			5.87	0.787203			5.87	0.417607			5.87	0.274355			5.87	0.33145			5.87	1.46706
5.88	0.166022			5.88	0.0788392			5.88	0.539719			5.88	0.792952			5.88	0.459611			5.88	0.23621			5.88	0.352517			5.88	1.42306
5.89	0.183231			5.89	0.0621281			5.89	0.55112			5.89	0.751645			5.89	0.439887			5.89	0.283601			5.89	0.352763			5.89	1.47424
5.9	0.162798			5.9	0.104041			5.9	0.61155			5.9	0.74986			5.9	0.458257			5.9	0.240611			5.9	0.351656			5.9	1.43349
5.91	0.179875			5.91	0.0795306			5.91	0.543419			5.91	0.757086			5.91	0.489782			5.91	0.252002			5.91	0.30715			5.91	1.49177
5.92	0.171326			5.92	0.109309			5.92	0.54966			5.92	0.80208			5.92	0.469556			5.92	0.28235			5.92	0.315829			5.92	1.4739
5.93	0.185544			5.93	0.0931828			5.93	0.55171			5.93	0.807584			5.93	0.440659			5.93	0.281285			5.93	0.334784			5.93	1.41299
5.94	0.153048			5.94	0.103394			5.94	0.56892			5.94	0.757094			5.94	0.440824			5.94	0.294665			5.94	0.313757			5.94	1.42909
5.95	0.154513			5.95	0.0838229			5.95	0.514162			5.95	0.786304			5.95	0.422819			5.95	0.270538			5.95	0.261845			5.95	1.42721
5.96	0.161835			5.96	0.0931231			5.96	0.529015			5.96	0.713984			5.96	0.420047			5.96	0.244381			5.96	0.253334			5.96	1.51285
5.97	0.163186			5.97	0.107289			5.97	0.522921			5.97	0.640521			5.97	0.442346			5.97	0.300843			5.97	0.263694			5.97	1.46302
5.98	0.15563			5.98	0.0741758			5.98	0.522039			5.98	0.642811			5.98	0.449047			5.98	0.258726			5.98	0.286897			5.98	1.40527
5.99	0.164197			5.99	0.0971562			5.99	0.500743			5.99	0.611874			5.99	0.442751			5.99	0.291466			5.99	0.272673			5.99	1.52768
6	0.170802			6	0.0950407			6	0.529361			6	0.580699			6	0.458201			6	0.302156			6	0.322126			6	1.50594
6.01	0.160526			6.01	0.0809867			6.01	0.493175			6.01	0.514118			6.01	0.479535			6.01	0.281603			6.01	0.269999			6.01	1.51489
6.02	0.15463			6.02	0.0901371			6.02	0.507354			6.02	0.454616			6.02	0.468103			6.02	0.313495			6.02	0.245295			6.02	1.49281
6.03	0.168412			6.03	0.103674			6.03	0.484199			6.03	0.531169			6.03	0.500175			6.03	0.279764			6.03	0.271515			6.03	1.4953
6.04	0.183872			6.04	0.155452			6.04	0.460064			6.04	0.580606			6.04	0.457142			6.04	0.24729			6.04	0.263692			6.04	1.44956
6.05	0.188565			6.05	0.14408			6.05	0.403996			6.05	0.552939			6.05	0.475067			6.05	0.250075			6.05	0.285431			6.05	1.46475
6.06	0.168556			6.06	0.146964			6.06	0.503168			6.06	0.500931			6.06	0.444257			6.06	0.244953			6.06	0.239926			6.06	1.49328
6.07	0.169947			6.07	0.106313			6.07	0.478746			6.07	0.58369			6.07	0.44528			6.07	0.239092			6.07	0.196667			6.07	1.53065
6.08	0.156786			6.08	0.172426			6.08	0.499717			6.08	0.709998			6.08	0.459965			6.08	0.270302			6.08	0.238368			6.08	1.60804
6.09	0.156921			6.09	0.158171			6.09	0.577813			6.09	0.757392			6.09	0.46209			6.09	0.279236			6.09	0.285528			6.09	1.53567
6.1	0.157981			6.1	0.14097			6.1	0.504427			6.1	0.59032			6.1	0.477418			6.1	0.304849			6.1	0.302964			6.1	1.5445
6.11	0.159147			6.11	0.142568			6.11	0.534912			6.11	0.550691			6.11	0.436427			6.11	0.287874			6.11	0.307355			6.11	1.62355
6.12	0.172465			6.12	0.14466			6.12	0.524537			6.12	0.497731			6.12	0.445951			6.12	0.249157			6.12	0.30355			6.12	1.642
6.13	0.18179			6.13	0.148443			6.13	0.555146			6.13	0.441014			6.13	0.496626			6.13	0.257089			6.13	0.337834			6.13	1.53956
6.14	0.180091			6.14	0.180205			6.14	0.501142			6.14	0.378076			6.14	0.442263			6.14	0.284043			6.14	0.262646			6.14	1.70521
6.15	0.191801			6.15	0.189167			6.15	0.487912			6.15	0.464898			6.15	0.446313			6.15	0.279402			6.15	0.275317			6.15	1.76093
6.16	0.19005			6.16	0.135391			6.16	0.561785			6.16	0.396045			6.16	0.491702			6.16	0.249067			6.16	0.248641			6.16	1.74624
6.17	0.209773			6.17	0.0807411			6.17	0.559841			6.17	0.439323			6.17	0.453286			6.17	0.244342			6.17	0.261128			6.17	1.724
6.18	0.188245			6.18	0.103074			6.18	0.500579			6.18	0.48364			6.18	0.43316			6.18	0.288179			6.18	0.272677			6.18	1.76878
6.19	0.187719			6.19	0.101734			6.19	0.52286			6.19	0.351025			6.19	0.433184			6.19	0.285787			6.19	0.220255			6.19	1.70157
6.2	0.210643			6.2	0.0939126			6.2	0.488933			6.2	0.461021			6.2	0.41777			6.2	0.281552			6.2	0.257654			6.2	1.65069
6.21	0.186259			6.21	0.127367			6.21	0.477221			6.21	0.480524			6.21	0.443964			6.21	0.348633			6.21	0.246109			6.21	1.60538
6.22	0.180325			6.22	0.119509			6.22	0.523276			6.22	0.392208			6.22	0.427744			6.22	0.281783			6.22	0.260008			6.22	1.67916
6.23	0.19208			6.23	0.0945505			6.23	0.492639			6.23	0.440793			6.23	0.499238			6.23	0.285305			6.23	0.307731			6.23	1.66729
6.24	0.179382			6.24	0.0886949			6.24	0.439414			6.24	0.437499			6.24	0.46439			6.24	0.306377			6.24	0.27248			6.24	1.63343
6.25	0.177022			6.25	0.0937245			6.25	0.504742			6.25	0.472961			6.25	0.45408			6.25	0.285813			6.25	0.330005			6.25	1.67518
6.26	0.171914			6.26	0.0762198			6.26	0.503146			6.26	0.522224			6.26	0.455645			6.26	0.244082			6.26	0.313677			6.26	1.64443
6.27	0.189951			6.27	0.0996399			6.27	0.471993			6.27	0.444182			6.27	0.455172			6.27	0.251003			6.27	0.354973			6.27	1.58986
6.28	0.193546			6.28	0.0626285			6.28	0.440843			6.28	0.512546			6.28	0.445528			6.28	0.277494			6.28	0.352907			6.28	1.61954
6.29	0.196252			6.29	0.0938701			6.29	0.469809			6.29	0.495291			6.29	0.415505			6.29	0.295228			6.29	0.393191			6.29	1.60871
6.3	0.173932			6.3	0.0880177			6.3	0.513388			6.3	0.485915			6.3	0.422762			6.3	0.301572			6.3	0.323553			6.3	1.45129
6.31	0.185699			6.31	0.0862686			6.31	0.476116			6.31	0.501526			6.31	0.43508			6.31	0.288262			6.31	0.357906			6.31	1.56467
6.32	0.172707			6.32	0.0909697			6.32	0.528383			6.32	0.450036			6.32	0.45071			6.32	0.281463			6.32	0.324898			6.32	1.44593
6.33	0.165594			6.33	0.0784963			6.33	0.49909			6.33	0.499315			6.33	0.448515			6.33	0.299274			6.33	0.342331			6.33	1.48349
6.34	0.172396			6.34	0.0851815			6.34	0.511997			6.34	0.471369			6.34	0.449479			6.34	0.34464			6.34	0.274733			6.34	1.51782
6.35	0.167355			6.35	0.115466			6.35	0.474677			6.35	0.416893			6.35	0.491104			6.35	0.314656			6.35	0.298556			6.35	1.44743
6.36	0.168518			6.36	0.0779743			6.36	0.511462			6.36	0.471773			6.36	0.456214			6.36	0.296525			6.36	0.262069			6.36	1.44596
6.37	0.166381			6.37	0.0868452			6.37	0.522935			6.37	0.431127			6.37	0.460668			6.37	0.290308			6.37	0.26208			6.37	1.51764
6.38	0.163672			6.38	0.0948621			6.38	0.480419			6.38	0.471549			6.38	0.423065			6.38	0.294012			6.38	0.256547			6.38	1.52342
6.39	0.169907			6.39	0.0898008			6.39	0.468936			6.39	0.438998			6.39	0.403447			6.39	0.321633			6.39	0.247534			6.39	1.49984
6.4	0.184201			6.4	0.0977304			6.4	0.460604			6.4	0.40545			6.4	0.466308			6.4	0.306849			6.4	0.300445			6.4	1.48766
6.41	0.184286			6.41	0.100331			6.41	0.462161			6.41	0.487038			6.41	0.447784			6.41	0.248463			6.41	0.286855			6.41	1.44529
6.42	0.165449			6.42	0.0814192			6.42	0.477897			6.42	0.482759			6.42	0.46104			6.42	0.270926			6.42	0.303445			6.42	1.50537
6.43	0.200368			6.43	0.100283			6.43	0.541738			6.43	0.473686			6.43	0.3918			6.43	0.270043			6.43	0.304406			6.43	1.51192
6.44	0.185137			6.44	0.105868			6.44	0.487107			6.44	0.498785			6.44	0.459588			6.44	0.294297			6.44	0.28999			6.44	1.41407
6.45	0.163655			6.45	0.0841141			6.45	0.512493			6.45	0.559803			6.45	0.425376			6.45	0.277637			6.45	0.303565			6.45	1.4647
6.46	0.176722			6.46	0.0988412			6.46	0.47286			6.46	0.548264			6.46	0.444214			6.46	0.304351			6.46	0.322653			6.46	1.50906
6.47	0.172478			6.47	0.139828			6.47	0.563869			6.47	0.506619			6.47	0.447133			6.47	0.28946			6.47	0.255879			6.47	1.54536
6.48	0.171197			6.48	0.101866			6.48	0.510944			6.48	0.484496			6.48	0.438101			6.48	0.270251			6.48	0.315975			6.48	1.60501
6.49	0.176875			6.49	0.0760892			6.49	0.514859			6.49	0.550773			6.49	0.422148			6.49	0.286825			6.49	0.347928			6.49	1.47071
6.5	0.168077			6.5	0.101792			6.5	0.549099			6.5	0.619444			6.5	0.439832			6.5	0.288086			6.5	0.324757			6.5	1.55931
6.51	0.164467			6.51	0.0917406			6.51	0.539941			6.51	0.558351			6.51	0.469233			6.51	0.248733			6.51	0.328774			6.51	1.61974
6.52	0.171506			6.52	0.0917111			6.52	0.534485			6.52	0.552039			6.52	0.45817			6.52	0.325956			6.52	0.301703			6.52	1.58166
6.53	0.16963			6.53	0.11913			6.53	0.519303			6.53	0.647917			6.53	0.486199			6.53	0.274408			6.53	0.280772			6.53	1.45422
6.54	0.185281			6.54	0.0843449			6.54	0.516177			6.54	0.613252			6.54	0.43242			6.54	0.234516			6.54	0.305809			6.54	1.42161
6.55	0.190946			6.55	0.102641			6.55	0.545125			6.55	0.619266			6.55	0.450105			6.55	0.203026			6.55	0.297198			6.55	1.33843
6.56	0.194922			6.56	0.0947856			6.56	0.620773			6.56	0.627035			6.56	0.459026			6.56	0.197095			6.56	0.33152			6.56	1.52915
6.57	0.175796			6.57	0.0874414			6.57	0.647433			6.57	0.655104			6.57	0.473985			6.57	0.240913			6.57	0.346651			6.57	1.67926
6.58	0.176802			6.58	0.092278			6.58	0.646563			6.58	0.630224			6.58	0.478633			6.58	0.240917			6.58	0.279136			6.58	1.56496
6.59	0.161532			6.59	0.126582			6.59	0.603141			6.59	0.726599			6.59	0.452643			6.59	0.260954			6.59	0.252842			6.59	1.61479
6.6	0.166473			6.6	0.0923972			6.6	0.585597			6.6	0.661993			6.6	0.495027			6.6	0.269071			6.6	0.274734			6.6	1.52469
6.61	0.187044			6.61	0.108906			6.61	0.599784			6.61	0.648332			6.61	0.487147			6.61	0.250476			6.61	0.277097			6.61	1.59397
6.62	0.193548			6.62	0.109024			6.62	0.601777			6.62	0.609858			6.62	0.42167			6.62	0.237296			6.62	0.254403			6.62	1.55177
6.63	0.203697			6.63	0.0875521			6.63	0.628146			6.63	0.647171			6.63	0.419605			6.63	0.246993			6.63	0.297874			6.63	1.45302
6.64	0.176705			6.64	0.0989912			6.64	0.67954			6.64	0.580496			6.64	0.457156			6.64	0.258566			6.64	0.319424			6.64	1.5376
6.65	0.177472			6.65	0.102637			6.65	0.643348			6.65	0.565718			6.65	0.468676			6.65	0.27699			6.65	0.330983			6.65	1.42764
6.66	0.190492			6.66	0.113404			6.66	0.647264			6.66	0.69401			6.66	0.438485			6.66	0.239429			6.66	0.327511			6.66	1.30325
6.67	0.197297			6.67	0.11677			6.67	0.704941			6.67	0.626949			6.67	0.456593			6.67	0.223697			6.67	0.377214			6.67	1.22404
6.68	0.170026			6.68	0.108115			6.68	0.633685			6.68	0.671794			6.68	0.474726			6.68	0.256421			6.68	0.389347			6.68	1.24966
6.69	0.208988			6.69	0.107624			6.69	0.65703			6.69	0.664566			6.69	0.425393			6.69	0.230574			6.69	0.358775			6.69	1.26512
6.7	0.175582			6.7	0.103288			6.7	0.579948			6.7	0.692321			6.7	0.473374			6.7	0.207859			6.7	0.42298			6.7	1.21679
6.71	0.169388			6.71	0.116447			6.71	0.636992			6.71	0.683755			6.71	0.417792			6.71	0.169921			6.71	0.360106			6.71	1.22918
6.72	0.171721			6.72	0.138445			6.72	0.616388			6.72	0.625114			6.72	0.457974			6.72	0.184252			6.72	0.341761			6.72	1.25102
6.73	0.177702			6.73	0.103381			6.73	0.613672			6.73	0.627364			6.73	0.467947			6.73	0.214055			6.73	0.293268			6.73	1.25615
6.74	0.198356			6.74	0.100429			6.74	0.710507			6.74	0.617684			6.74	0.466493			6.74	0.245103			6.74	0.300143			6.74	1.28268
6.75	0.189129			6.75	0.0909807			6.75	0.717575			6.75	0.60613			6.75	0.464284			6.75	0.26489			6.75	0.277546			6.75	1.32845
6.76	0.185362			6.76	0.0833943			6.76	0.671527			6.76	0.668796			6.76	0.418913			6.76	0.252343			6.76	0.265174			6.76	1.22295
6.77	0.208543			6.77	0.0751533			6.77	0.656577			6.77	0.636314			6.77	0.422571			6.77	0.2364			6.77	0.26643			6.77	1.20036
6.78	0.17352			6.78	0.102895			6.78	0.715758			6.78	0.61864			6.78	0.38607			6.78	0.218356			6.78	0.245736			6.78	1.16348
6.79	0.229425			6.79	0.0839725			6.79	0.680084			6.79	0.675871			6.79	0.39961			6.79	0.256686			6.79	0.309226			6.79	1.22303
6.8	0.167758			6.8	0.0821257			6.8	0.681655			6.8	0.686219			6.8	0.419494			6.8	0.220925			6.8	0.298536			6.8	1.21989
6.81	0.168886			6.81	0.0926184			6.81	0.667439			6.81	0.747876			6.81	0.441764			6.81	0.265957			6.81	0.27954			6.81	1.23163
6.82	0.177634			6.82	0.0977622			6.82	0.581948			6.82	0.669189			6.82	0.398184			6.82	0.2582			6.82	0.272631			6.82	1.26939
6.83	0.199208			6.83	0.0711908			6.83	0.619741			6.83	0.627166			6.83	0.433429			6.83	0.27711			6.83	0.287526			6.83	1.21082
6.84	0.186032			6.84	0.0889001			6.84	0.599646			6.84	0.63829			6.84	0.45295			6.84	0.232946			6.84	0.265255			6.84	1.25256
6.85	0.17674			6.85	0.0846244			6.85	0.558995			6.85	0.586598			6.85	0.437015			6.85	0.32294			6.85	0.317439			6.85	1.23573
6.86	0.170203			6.86	0.136051			6.86	0.583871			6.86	0.46911			6.86	0.435127			6.86	0.303486			6.86	0.303459			6.86	1.23463
6.87	0.185461			6.87	0.117716			6.87	0.609373			6.87	0.502052			6.87	0.460149			6.87	0.26436			6.87	0.252897			6.87	1.16999
6.88	0.186687			6.88	0.10401			6.88	0.574713			6.88	0.535982			6.88	0.455063			6.88	0.290117			6.88	0.292873			6.88	1.20788
6.89	0.194108			6.89	0.0808558			6.89	0.629805			6.89	0.491215			6.89	0.446114			6.89	0.251559			6.89	0.320533			6.89	1.2651
6.9	0.173076			6.9	0.101237			6.9	0.585868			6.9	0.587876			6.9	0.43927			6.9	0.256015			6.9	0.279426			6.9	1.29352
6.91	0.185881			6.91	0.100533			6.91	0.584608			6.91	0.483033			6.91	0.428156			6.91	0.263363			6.91	0.260241			6.91	1.23589
6.92	0.18878			6.92	0.109345			6.92	0.657793			6.92	0.549586			6.92	0.448524			6.92	0.261124			6.92	0.322752			6.92	1.23739
6.93	0.17324			6.93	0.0754627			6.93	0.670194			6.93	0.530871			6.93	0.461359			6.93	0.252983			6.93	0.309198			6.93	1.2839
6.94	0.200498			6.94	0.123518			6.94	0.633384			6.94	0.523455			6.94	0.393379			6.94	0.267033			6.94	0.281914			6.94	1.26884
6.95	0.1994			6.95	0.10509			6.95	0.655511			6.95	0.52308			6.95	0.410256			6.95	0.280946			6.95	0.338025			6.95	1.29154
6.96	0.208575			6.96	0.0623191			6.96	0.660091			6.96	0.485496			6.96	0.421553			6.96	0.289976			6.96	0.322035			6.96	1.34021
6.97	0.195875			6.97	0.0777904			6.97	0.61879			6.97	0.485887			6.97	0.41464			6.97	0.249285			6.97	0.381753			6.97	1.33818
6.98	0.183073			6.98	0.108304			6.98	0.623249			6.98	0.470831			6.98	0.443648			6.98	0.246676			6.98	0.354477			6.98	1.32978
6.99	0.173622			6.99	0.0843958			6.99	0.67878			6.99	0.472529			6.99	0.462298			6.99	0.236483			6.99	0.456002			6.99	1.27967
7	0.175663			7	0.0867406			7	0.654902			7	0.476779			7	0.442771			7	0.27004			7	0.427305			7	1.29255
7.01	0.184718			7.01	0.0784709			7.01	0.577304			7.01	0.575597			7.01	0.440056			7.01	0.285422			7.01	0.397625			7.01	1.32432
7.02	0.165802			7.02	0.0580771			7.02	0.56656			7.02	0.446981			7.02	0.459247			7.02	0.240838			7.02	0.396978			7.02	1.22373
7.03	0.156359			7.03	0.101072			7.03	0.620491			7.03	0.417363			7.03	0.451214			7.03	0.245842			7.03	0.426032			7.03	1.29517
7.04	0.176434			7.04	0.0895986			7.04	0.597071			7.04	0.436416			7.04	0.448667			7.04	0.274653			7.04	0.413817			7.04	1.33395
7.05	0.193856			7.05	0.0998137			7.05	0.58449			7.05	0.54099			7.05	0.436825			7.05	0.294258			7.05	0.417779			7.05	1.30297
7.06	0.195834			7.06	0.101615			7.06	0.582295			7.06	0.483193			7.06	0.46036			7.06	0.270139			7.06	0.411386			7.06	1.30951
7.07	0.188364			7.07	0.0901422			7.07	0.545274			7.07	0.467618			7.07	0.456921			7.07	0.287145			7.07	0.368675			7.07	1.18346
7.08	0.17689			7.08	0.0755746			7.08	0.553623			7.08	0.476314			7.08	0.464343			7.08	0.294142			7.08	0.418532			7.08	1.22949
7.09	0.176852			7.09	0.123351			7.09	0.580925			7.09	0.503573			7.09	0.465247			7.09	0.271238			7.09	0.440168			7.09	1.25313
7.1	0.195245			7.1	0.122234			7.1	0.584724			7.1	0.476401			7.1	0.435766			7.1	0.343251			7.1	0.47366			7.1	1.24651
7.11	0.190842			7.11	0.104218			7.11	0.5981			7.11	0.503514			7.11	0.437816			7.11	0.335481			7.11	0.431246			7.11	1.28332
7.12	0.217102			7.12	0.0873174			7.12	0.53491			7.12	0.526128			7.12	0.450663			7.12	0.339553			7.12	0.503174			7.12	1.27523
7.13	0.198901			7.13	0.0862794			7.13	0.580161			7.13	0.570836			7.13	0.436049			7.13	0.332012			7.13	0.493292			7.13	1.24526
7.14	0.1992			7.14	0.116256			7.14	0.586989			7.14	0.540973			7.14	0.48983			7.14	0.30379			7.14	0.482755			7.14	1.252
7.15	0.202607			7.15	0.102058			7.15	0.564448			7.15	0.579145			7.15	0.45034			7.15	0.275455			7.15	0.432692			7.15	1.24725
7.16	0.206629			7.16	0.101255			7.16	0.594442			7.16	0.540964			7.16	0.442357			7.16	0.261791			7.16	0.464253			7.16	1.2422
7.17	0.214369			7.17	0.0899758			7.17	0.563425			7.17	0.54211			7.17	0.46165			7.17	0.293695			7.17	0.369945			7.17	1.28104
7.18	0.211891			7.18	0.0908281			7.18	0.617325			7.18	0.532905			7.18	0.458359			7.18	0.231169			7.18	0.32628			7.18	1.27431
7.19	0.204442			7.19	0.0681246			7.19	0.607268			7.19	0.54138			7.19	0.449996			7.19	0.244834			7.19	0.294198			7.19	1.26298
7.2	0.197093			7.2	0.0880538			7.2	0.622831			7.2	0.518352			7.2	0.451158			7.2	0.25235			7.2	0.339985			7.2	1.28984
7.21	0.205721			7.21	0.0924545			7.21	0.583522			7.21	0.553129			7.21	0.428342			7.21	0.270278			7.21	0.386774			7.21	1.30222
7.22	0.219067			7.22	0.0667643			7.22	0.531844			7.22	0.521003			7.22	0.454191			7.22	0.242948			7.22	0.442497			7.22	1.35384
7.23	0.229573			7.23	0.1021			7.23	0.5189			7.23	0.516266			7.23	0.472368			7.23	0.305515			7.23	0.346405			7.23	1.32756
7.24	0.212349			7.24	0.0717443			7.24	0.525605			7.24	0.471986			7.24	0.45858			7.24	0.305989			7.24	0.440698			7.24	1.32277
7.25	0.190516			7.25	0.100387			7.25	0.550394			7.25	0.485556			7.25	0.477524			7.25	0.269137			7.25	0.425576			7.25	1.32637
7.26	0.203106			7.26	0.081227			7.26	0.537671			7.26	0.485672			7.26	0.480617			7.26	0.283229			7.26	0.450861			7.26	1.34731
7.27	0.182892			7.27	0.0843617			7.27	0.588619			7.27	0.519762			7.27	0.482481			7.27	0.270543			7.27	0.389182			7.27	1.39216
7.28	0.21226			7.28	0.0875855			7.28	0.538513			7.28	0.462045			7.28	0.416609			7.28	0.26801			7.28	0.416047			7.28	1.29359
7.29	0.215714			7.29	0.0956477			7.29	0.57442			7.29	0.491343			7.29	0.4613			7.29	0.304162			7.29	0.428651			7.29	1.29669
7.3	0.205991			7.3	0.101172			7.3	0.578269			7.3	0.535128			7.3	0.46056			7.3	0.294232			7.3	0.39885			7.3	1.36156
7.31	0.201788			7.31	0.0775045			7.31	0.604651			7.31	0.4741			7.31	0.488464			7.31	0.234105			7.31	0.345758			7.31	1.36178
7.32	0.215289			7.32	0.106622			7.32	0.56844			7.32	0.544038			7.32	0.422115			7.32	0.224936			7.32	0.370683			7.32	1.39313
7.33	0.203414			7.33	0.108449			7.33	0.635277			7.33	0.64076			7.33	0.413177			7.33	0.244036			7.33	0.372625			7.33	1.3273
7.34	0.197604			7.34	0.123119			7.34	0.584518			7.34	0.533398			7.34	0.423469			7.34	0.245902			7.34	0.356434			7.34	1.28671
7.35	0.191644			7.35	0.0944849			7.35	0.57807			7.35	0.547837			7.35	0.43009			7.35	0.273446			7.35	0.360953			7.35	1.31995
7.36	0.206003			7.36	0.103967			7.36	0.590087			7.36	0.558809			7.36	0.458186			7.36	0.263626			7.36	0.318624			7.36	1.29033
7.37	0.179779			7.37	0.0982827			7.37	0.574423			7.37	0.571759			7.37	0.420565			7.37	0.251983			7.37	0.359693			7.37	1.28237
7.38	0.207121			7.38	0.0848337			7.38	0.586543			7.38	0.577847			7.38	0.399384			7.38	0.248174			7.38	0.378128			7.38	1.27105
7.39	0.192675			7.39	0.117611			7.39	0.546275			7.39	0.56896			7.39	0.38219			7.39	0.238205			7.39	0.3514			7.39	1.33861
7.4	0.200689			7.4	0.0860166			7.4	0.574334			7.4	0.52949			7.4	0.425841			7.4	0.262277			7.4	0.262881			7.4	1.34745
7.41	0.204875			7.41	0.0923912			7.41	0.581687			7.41	0.529634			7.41	0.400743			7.41	0.276774			7.41	0.263606			7.41	1.33927
7.42	0.183052			7.42	0.0895091			7.42	0.612303			7.42	0.575885			7.42	0.408745			7.42	0.25653			7.42	0.315111			7.42	1.25593
7.43	0.213437			7.43	0.0731847			7.43	0.596683			7.43	0.572679			7.43	0.406069			7.43	0.232696			7.43	0.275536			7.43	1.28148
7.44	0.204239			7.44	0.0965836			7.44	0.616356			7.44	0.589355			7.44	0.430362			7.44	0.23848			7.44	0.290371			7.44	1.30334
7.45	0.208956			7.45	0.0805202			7.45	0.607951			7.45	0.499463			7.45	0.409888			7.45	0.229788			7.45	0.27289			7.45	1.27287
7.46	0.190791			7.46	0.106153			7.46	0.675739			7.46	0.482298			7.46	0.45669			7.46	0.213361			7.46	0.305468			7.46	1.3365
7.47	0.190318			7.47	0.109278			7.47	0.614479			7.47	0.493954			7.47	0.41574			7.47	0.249827			7.47	0.316231			7.47	1.32566
7.48	0.211213			7.48	0.0838199			7.48	0.65672			7.48	0.474641			7.48	0.422094			7.48	0.241827			7.48	0.321201			7.48	1.27548
7.49	0.181102			7.49	0.0865699			7.49	0.627984			7.49	0.497657			7.49	0.441784			7.49	0.282408			7.49	0.330414			7.49	1.33399
7.5	0.235151			7.5	0.0870227			7.5	0.635474			7.5	0.483507			7.5	0.42812			7.5	0.256034			7.5	0.26367			7.5	1.32748
7.51	0.207678			7.51	0.102129			7.51	0.602116			7.51	0.549489			7.51	0.425003			7.51	0.222725			7.51	0.332803			7.51	1.32049
7.52	0.229286			7.52	0.11548			7.52	0.558381			7.52	0.600153			7.52	0.451291			7.52	0.222056			7.52	0.32382			7.52	1.31953
7.53	0.23623			7.53	0.0735092			7.53	0.581951			7.53	0.489198			7.53	0.446319			7.53	0.235702			7.53	0.296057			7.53	1.34236
7.54	0.223189			7.54	0.084086			7.54	0.575019			7.54	0.408631			7.54	0.484112			7.54	0.208914			7.54	0.287722			7.54	1.40472
7.55	0.201418			7.55	0.106264			7.55	0.6126			7.55	0.417782			7.55	0.451297			7.55	0.256973			7.55	0.29324			7.55	1.42264
7.56	0.217065			7.56	0.0965899			7.56	0.643833			7.56	0.460753			7.56	0.44492			7.56	0.24703			7.56	0.332291			7.56	1.4159
7.57	0.23286			7.57	0.126045			7.57	0.636118			7.57	0.502612			7.57	0.464844			7.57	0.262477			7.57	0.333357			7.57	1.30713
7.58	0.21185			7.58	0.0797642			7.58	0.638033			7.58	0.47751			7.58	0.484147			7.58	0.262488			7.58	0.333845			7.58	1.31384
7.59	0.230452			7.59	0.113645			7.59	0.584992			7.59	0.506001			7.59	0.500641			7.59	0.244637			7.59	0.326481			7.59	1.33163
7.6	0.229499			7.6	0.0658077			7.6	0.631049			7.6	0.492244			7.6	0.482369			7.6	0.272778			7.6	0.307013			7.6	1.31606
7.61	0.228415			7.61	0.0908678			7.61	0.64478			7.61	0.522655			7.61	0.489893			7.61	0.245615			7.61	0.298394			7.61	1.2949
7.62	0.212006			7.62	0.124599			7.62	0.57087			7.62	0.53711			7.62	0.443691			7.62	0.231467			7.62	0.299863			7.62	1.25996
7.63	0.204423			7.63	0.10318			7.63	0.639977			7.63	0.534151			7.63	0.431974			7.63	0.279025			7.63	0.314857			7.63	1.34811
7.64	0.225134			7.64	0.0989476			7.64	0.611534			7.64	0.584006			7.64	0.422908			7.64	0.301807			7.64	0.300383			7.64	1.27871
7.65	0.243033			7.65	0.130808			7.65	0.618675			7.65	0.468628			7.65	0.445692			7.65	0.21522			7.65	0.336805			7.65	1.28928
7.66	0.222452			7.66	0.132236			7.66	0.594205			7.66	0.505108			7.66	0.403703			7.66	0.266888			7.66	0.326037			7.66	1.32436
7.67	0.236188			7.67	0.105623			7.67	0.58561			7.67	0.532391			7.67	0.431232			7.67	0.27489			7.67	0.349521			7.67	1.3936
7.68	0.259244			7.68	0.105327			7.68	0.606666			7.68	0.499707			7.68	0.420422			7.68	0.274897			7.68	0.377989			7.68	1.31453
7.69	0.229935			7.69	0.081634			7.69	0.682171			7.69	0.63744			7.69	0.423642			7.69	0.226037			7.69	0.424521			7.69	1.29343
7.7	0.212848			7.7	0.070718			7.7	0.60651			7.7	0.653519			7.7	0.450739			7.7	0.203495			7.7	0.404414			7.7	1.26402
7.71	0.232784			7.71	0.0858928			7.71	0.63712			7.71	0.701181			7.71	0.429458			7.71	0.257379			7.71	0.380174			7.71	1.21642
7.72	0.235018			7.72	0.119365			7.72	0.632551			7.72	0.714184			7.72	0.469581			7.72	0.242241			7.72	0.379174			7.72	1.31138
7.73	0.224708			7.73	0.104477			7.73	0.596428			7.73	0.584276			7.73	0.391785			7.73	0.238443			7.73	0.380344			7.73	1.31556
7.74	0.209308			7.74	0.104133			7.74	0.642578			7.74	0.620922			7.74	0.402508			7.74	0.223543			7.74	0.427728			7.74	1.27589
7.75	0.23728			7.75	0.0914957			7.75	0.590094			7.75	0.68433			7.75	0.395594			7.75	0.22586			7.75	0.470309			7.75	1.34275
7.76	0.207854			7.76	0.102986			7.76	0.650083			7.76	0.686585			7.76	0.416973			7.76	0.247386			7.76	0.507311			7.76	1.26471
7.77	0.221895			7.77	0.123749			7.77	0.604521			7.77	0.60325			7.77	0.385672			7.77	0.240193			7.77	0.505149			7.77	1.26681
7.78	0.230978			7.78	0.111124			7.78	0.591876			7.78	0.638862			7.78	0.422396			7.78	0.245415			7.78	0.527095			7.78	1.25375
7.79	0.184656			7.79	0.0855567			7.79	0.631714			7.79	0.711865			7.79	0.398079			7.79	0.272597			7.79	0.512724			7.79	1.21569
7.8	0.197073			7.8	0.107921			7.8	0.649794			7.8	0.627939			7.8	0.383029			7.8	0.301606			7.8	0.498952			7.8	1.24463
7.81	0.225697			7.81	0.120293			7.81	0.668776			7.81	0.643621			7.81	0.364628			7.81	0.283655			7.81	0.487324			7.81	1.25724
7.82	0.197315			7.82	0.0983257			7.82	0.616655			7.82	0.679111			7.82	0.408747			7.82	0.264197			7.82	0.421778			7.82	1.29244
7.83	0.24867			7.83	0.10852			7.83	0.510054			7.83	0.593508			7.83	0.410047			7.83	0.263479			7.83	0.497885			7.83	1.29835
7.84	0.247304			7.84	0.0826947			7.84	0.573572			7.84	0.521378			7.84	0.406215			7.84	0.259491			7.84	0.426695			7.84	1.30847
7.85	0.232931			7.85	0.0859794			7.85	0.557847			7.85	0.533973			7.85	0.404386			7.85	0.27566			7.85	0.396105			7.85	1.31865
7.86	0.257638			7.86	0.126441			7.86	0.538206			7.86	0.603043			7.86	0.402889			7.86	0.266868			7.86	0.32622			7.86	1.22322
7.87	0.259691			7.87	0.0852405			7.87	0.517347			7.87	0.585253			7.87	0.42145			7.87	0.257054			7.87	0.346843			7.87	1.32181
7.88	0.268488			7.88	0.125207			7.88	0.455005			7.88	0.534653			7.88	0.416534			7.88	0.264377			7.88	0.442469			7.88	1.27061
7.89	0.241391			7.89	0.143195			7.89	0.455934			7.89	0.587102			7.89	0.418297			7.89	0.241228			7.89	0.448706			7.89	1.38376
7.9	0.245355			7.9	0.146332			7.9	0.449129			7.9	0.4955			7.9	0.401234			7.9	0.236035			7.9	0.483389			7.9	1.39776
7.91	0.230611			7.91	0.095451			7.91	0.52352			7.91	0.59208			7.91	0.400041			7.91	0.263425			7.91	0.486852			7.91	1.39729
7.92	0.199656			7.92	0.0934451			7.92	0.48565			7.92	0.631218			7.92	0.416458			7.92	0.248632			7.92	0.495592			7.92	1.33921
7.93	0.262024			7.93	0.100526			7.93	0.539805			7.93	0.668493			7.93	0.445837			7.93	0.266701			7.93	0.519626			7.93	1.29228
7.94	0.263285			7.94	0.145834			7.94	0.542227			7.94	0.558481			7.94	0.400998			7.94	0.276056			7.94	0.506757			7.94	1.26194
7.95	0.245152			7.95	0.12013			7.95	0.520664			7.95	0.583536			7.95	0.385269			7.95	0.219492			7.95	0.40188			7.95	1.32917
7.96	0.254727			7.96	0.109609			7.96	0.524406			7.96	0.541838			7.96	0.401102			7.96	0.234016			7.96	0.383923			7.96	1.30562
7.97	0.256891			7.97	0.092117			7.97	0.462064			7.97	0.537865			7.97	0.376435			7.97	0.262984			7.97	0.35948			7.97	1.28547
7.98	0.204596			7.98	0.0935049			7.98	0.50983			7.98	0.605104			7.98	0.437164			7.98	0.266994			7.98	0.305672			7.98	1.31387
7.99	0.218779			7.99	0.119005			7.99	0.509826			7.99	0.563539			7.99	0.38947			7.99	0.222565			7.99	0.351181			7.99	1.27149
8	0.198462			8	0.145015			8	0.492118			8	0.516077			8	0.387733			8	0.233145			8	0.293876			8	1.25772
8.01	0.197452			8.01	0.123002			8.01	0.508127			8.01	0.590367			8.01	0.400578			8.01	0.220763			8.01	0.383539			8.01	1.26038
8.02	0.211854			8.02	0.0949795			8.02	0.506406			8.02	0.563581			8.02	0.417529			8.02	0.258713			8.02	0.322134			8.02	1.29481
8.03	0.229051			8.03	0.117919			8.03	0.515132			8.03	0.459842			8.03	0.412528			8.03	0.246428			8.03	0.358329			8.03	1.29805
8.04	0.210849			8.04	0.108947			8.04	0.541608			8.04	0.46944			8.04	0.41032			8.04	0.179306			8.04	0.368786			8.04	1.2728
8.05	0.244253			8.05	0.0727898			8.05	0.562122			8.05	0.501202			8.05	0.416813			8.05	0.218439			8.05	0.305982			8.05	1.24044
8.06	0.265564			8.06	0.0944904			8.06	0.585848			8.06	0.549427			8.06	0.467826			8.06	0.239965			8.06	0.328938			8.06	1.19409
8.07	0.225777			8.07	0.111193			8.07	0.593928			8.07	0.752773			8.07	0.449645			8.07	0.229225			8.07	0.333572			8.07	1.21383
8.08	0.230373			8.08	0.0674104			8.08	0.574022			8.08	0.678368			8.08	0.407684			8.08	0.220914			8.08	0.405883			8.08	1.27164
8.09	0.207465			8.09	0.128763			8.09	0.576869			8.09	0.710075			8.09	0.408083			8.09	0.228505			8.09	0.401308			8.09	1.39052
8.1	0.202993			8.1	0.111246			8.1	0.566944			8.1	0.817758			8.1	0.405836			8.1	0.218782			8.1	0.387245			8.1	1.30563
8.11	0.235661			8.11	0.0961649			8.11	0.550096			8.11	0.820689			8.11	0.391734			8.11	0.210322			8.11	0.481899			8.11	1.28832
8.12	0.180124			8.12	0.120524			8.12	0.567813			8.12	0.915292			8.12	0.398446			8.12	0.208722			8.12	0.462428			8.12	1.28958
8.13	0.218257			8.13	0.117217			8.13	0.591546			8.13	0.922919			8.13	0.393151			8.13	0.189884			8.13	0.455339			8.13	1.26664
8.14	0.20878			8.14	0.110103			8.14	0.535451			8.14	0.969009			8.14	0.42347			8.14	0.196058			8.14	0.369849			8.14	1.31408
8.15	0.214701			8.15	0.149451			8.15	0.575329			8.15	0.832134			8.15	0.440795			8.15	0.21214			8.15	0.348384			8.15	1.31134
8.16	0.187741			8.16	0.144696			8.16	0.578806			8.16	0.877137			8.16	0.430265			8.16	0.211979			8.16	0.327387			8.16	1.41177
8.17	0.200888			8.17	0.12308			8.17	0.564523			8.17	0.803125			8.17	0.436531			8.17	0.222191			8.17	0.354342			8.17	1.3196
8.18	0.191881			8.18	0.152725			8.18	0.617453			8.18	0.822793			8.18	0.447657			8.18	0.193937			8.18	0.417957			8.18	1.2364
8.19	0.183684			8.19	0.117576			8.19	0.581706			8.19	0.854622			8.19	0.454215			8.19	0.250848			8.19	0.437863			8.19	1.27789
8.2	0.178283			8.2	0.0820178			8.2	0.621519			8.2	0.825891			8.2	0.425208			8.2	0.226802			8.2	0.47126			8.2	1.26275
8.21	0.177162			8.21	0.139841			8.21	0.639584			8.21	0.72804			8.21	0.412807			8.21	0.24693			8.21	0.447977			8.21	1.29279
8.22	0.160113			8.22	0.142575			8.22	0.614743			8.22	0.698754			8.22	0.424791			8.22	0.215008			8.22	0.435611			8.22	1.31213
8.23	0.178516			8.23	0.107539			8.23	0.654991			8.23	0.756023			8.23	0.438395			8.23	0.207164			8.23	0.423925			8.23	1.26994
8.24	0.168092			8.24	0.114475			8.24	0.611675			8.24	0.872863			8.24	0.372662			8.24	0.260712			8.24	0.465122			8.24	1.32724
8.25	0.168321			8.25	0.122585			8.25	0.691962			8.25	0.752418			8.25	0.385657			8.25	0.208327			8.25	0.47465			8.25	1.33743
8.26	0.165937			8.26	0.127591			8.26	0.657033			8.26	0.836836			8.26	0.407539			8.26	0.24994			8.26	0.505188			8.26	1.30709
8.27	0.172909			8.27	0.155012			8.27	0.655153			8.27	0.787034			8.27	0.42627			8.27	0.246615			8.27	0.566052			8.27	1.31903
8.28	0.182319			8.28	0.153979			8.28	0.679775			8.28	0.821785			8.28	0.385535			8.28	0.250387			8.28	0.494597			8.28	1.29566
8.29	0.179061			8.29	0.129567			8.29	0.675525			8.29	0.800287			8.29	0.397804			8.29	0.251676			8.29	0.51181			8.29	1.28499
8.3	0.148956			8.3	0.151471			8.3	0.595254			8.3	0.771278			8.3	0.412352			8.3	0.234366			8.3	0.455109			8.3	1.32887
8.31	0.161291			8.31	0.172874			8.31	0.686127			8.31	0.740577			8.31	0.397129			8.31	0.231893			8.31	0.486057			8.31	1.27211
8.32	0.170365			8.32	0.190854			8.32	0.658713			8.32	0.77125			8.32	0.416426			8.32	0.212232			8.32	0.50968			8.32	1.27947
8.33	0.170973			8.33	0.173689			8.33	0.664192			8.33	0.716807			8.33	0.357666			8.33	0.220292			8.33	0.501957			8.33	1.27522
8.34	0.181408			8.34	0.20848			8.34	0.683789			8.34	0.714463			8.34	0.369968			8.34	0.202087			8.34	0.584646			8.34	1.25946
8.35	0.179161			8.35	0.164264			8.35	0.724004			8.35	0.713358			8.35	0.388922			8.35	0.206567			8.35	0.563746			8.35	1.26206
8.36	0.190583			8.36	0.166735			8.36	0.735205			8.36	0.75281			8.36	0.395372			8.36	0.222055			8.36	0.597022			8.36	1.2582
8.37	0.175684			8.37	0.134977			8.37	0.729717			8.37	0.838265			8.37	0.42947			8.37	0.207047			8.37	0.598672			8.37	1.24208
8.38	0.165576			8.38	0.170176			8.38	0.680041			8.38	0.739072			8.38	0.381254			8.38	0.201917			8.38	0.64375			8.38	1.26958
8.39	0.175601			8.39	0.176639			8.39	0.657655			8.39	0.767416			8.39	0.399388			8.39	0.204487			8.39	0.662406			8.39	1.26819
8.4	0.209015			8.4	0.188798			8.4	0.734887			8.4	0.694262			8.4	0.436879			8.4	0.204821			8.4	0.639454			8.4	1.25757
8.41	0.200349			8.41	0.194667			8.41	0.694305			8.41	0.723206			8.41	0.41791			8.41	0.201419			8.41	0.611736			8.41	1.25975
8.42	0.209239			8.42	0.140671			8.42	0.66078			8.42	0.757451			8.42	0.397935			8.42	0.21414			8.42	0.581113			8.42	1.26338
8.43	0.188281			8.43	0.177067			8.43	0.674855			8.43	0.808219			8.43	0.398327			8.43	0.233914			8.43	0.608366			8.43	1.2749
8.44	0.186419			8.44	0.164105			8.44	0.667254			8.44	0.709666			8.44	0.395256			8.44	0.224272			8.44	0.623514			8.44	1.20933
8.45	0.17528			8.45	0.198327			8.45	0.664392			8.45	0.720384			8.45	0.40891			8.45	0.271164			8.45	0.665351			8.45	1.22816
8.46	0.214336			8.46	0.205997			8.46	0.695793			8.46	0.762339			8.46	0.426308			8.46	0.253577			8.46	0.675748			8.46	1.27593
8.47	0.180567			8.47	0.206461			8.47	0.654924			8.47	0.788028			8.47	0.388107			8.47	0.250754			8.47	0.556385			8.47	1.218
8.48	0.198367			8.48	0.178281			8.48	0.680274			8.48	0.705434			8.48	0.402446			8.48	0.2484			8.48	0.518603			8.48	1.26772
8.49	0.206453			8.49	0.183231			8.49	0.707078			8.49	0.71645			8.49	0.401741			8.49	0.253622			8.49	0.580869			8.49	1.29362
8.5	0.199236			8.5	0.20238			8.5	0.72575			8.5	0.663567			8.5	0.420858			8.5	0.26533			8.5	0.530185			8.5	1.25637
8.51	0.201645			8.51	0.163778			8.51	0.737524			8.51	0.697128			8.51	0.413465			8.51	0.233752			8.51	0.592761			8.51	1.27089
8.52	0.185079			8.52	0.221284			8.52	0.703739			8.52	0.736933			8.52	0.437067			8.52	0.190473			8.52	0.60717			8.52	1.24657
8.53	0.175355			8.53	0.149535			8.53	0.711264			8.53	0.746316			8.53	0.409413			8.53	0.237316			8.53	0.648993			8.53	1.23991
8.54	0.190619			8.54	0.170535			8.54	0.722223			8.54	0.700073			8.54	0.395603			8.54	0.218642			8.54	0.618242			8.54	1.20168
8.55	0.169874			8.55	0.209351			8.55	0.704271			8.55	0.719361			8.55	0.407704			8.55	0.19604			8.55	0.588546			8.55	1.20069
8.56	0.167827			8.56	0.17448			8.56	0.717003			8.56	0.72283			8.56	0.418554			8.56	0.238763			8.56	0.6408			8.56	1.17624
8.57	0.187684			8.57	0.192746			8.57	0.747109			8.57	0.733398			8.57	0.405044			8.57	0.209544			8.57	0.539389			8.57	1.16235
8.58	0.229699			8.58	0.192604			8.58	0.71672			8.58	0.805907			8.58	0.41963			8.58	0.198685			8.58	0.484687			8.58	1.22073
8.59	0.199769			8.59	0.207839			8.59	0.719503			8.59	0.736968			8.59	0.443802			8.59	0.182479			8.59	0.512906			8.59	1.16471
8.6	0.192251			8.6	0.216213			8.6	0.685198			8.6	0.681906			8.6	0.398776			8.6	0.209948			8.6	0.468835			8.6	1.23249
8.61	0.179889			8.61	0.234374			8.61	0.702771			8.61	0.712714			8.61	0.398815			8.61	0.177735			8.61	0.457487			8.61	1.27727
8.62	0.193213			8.62	0.22383			8.62	0.768765			8.62	0.695982			8.62	0.424441			8.62	0.200975			8.62	0.475759			8.62	1.28372
8.63	0.216216			8.63	0.212033			8.63	0.718448			8.63	0.727997			8.63	0.450713			8.63	0.23056			8.63	0.485254			8.63	1.27803
8.64	0.187861			8.64	0.192533			8.64	0.690473			8.64	0.725979			8.64	0.403633			8.64	0.251201			8.64	0.487405			8.64	1.23063
8.65	0.178132			8.65	0.167104			8.65	0.713073			8.65	0.664371			8.65	0.441723			8.65	0.19733			8.65	0.522768			8.65	1.2449
8.66	0.203816			8.66	0.171593			8.66	0.70364			8.66	0.709366			8.66	0.41866			8.66	0.208573			8.66	0.601732			8.66	1.19757
8.67	0.212847			8.67	0.19716			8.67	0.742576			8.67	0.704863			8.67	0.474502			8.67	0.18352			8.67	0.502349			8.67	1.24926
8.68	0.184886			8.68	0.197438			8.68	0.664724			8.68	0.749307			8.68	0.412238			8.68	0.202872			8.68	0.562751			8.68	1.21757
8.69	0.192113			8.69	0.184177			8.69	0.658031			8.69	0.806579			8.69	0.386539			8.69	0.22395			8.69	0.568892			8.69	1.21482
8.7	0.191537			8.7	0.21772			8.7	0.652341			8.7	0.809042			8.7	0.416937			8.7	0.176166			8.7	0.526558			8.7	1.26908
8.71	0.195785			8.71	0.214248			8.71	0.66723			8.71	0.788154			8.71	0.414997			8.71	0.202072			8.71	0.502168			8.71	1.18919
8.72	0.189741			8.72	0.221963			8.72	0.700473			8.72	0.743835			8.72	0.435646			8.72	0.197809			8.72	0.47544			8.72	1.24986
8.73	0.223473			8.73	0.221404			8.73	0.719987			8.73	0.87637			8.73	0.445176			8.73	0.232072			8.73	0.423225			8.73	1.21578
8.74	0.230722			8.74	0.172969			8.74	0.724314			8.74	0.786705			8.74	0.446458			8.74	0.233861			8.74	0.468631			8.74	1.19982
8.75	0.224154			8.75	0.175458			8.75	0.638549			8.75	0.749536			8.75	0.438684			8.75	0.250069			8.75	0.459508			8.75	1.23148
8.76	0.217693			8.76	0.174008			8.76	0.729229			8.76	0.71569			8.76	0.401604			8.76	0.266275			8.76	0.499614			8.76	1.20872
8.77	0.207143			8.77	0.190032			8.77	0.713036			8.77	0.78519			8.77	0.434171			8.77	0.214546			8.77	0.522617			8.77	1.17682
8.78	0.189576			8.78	0.186951			8.78	0.690941			8.78	0.791814			8.78	0.422363			8.78	0.257639			8.78	0.570509			8.78	1.19676
8.79	0.219628			8.79	0.167347			8.79	0.674009			8.79	0.861994			8.79	0.433404			8.79	0.244519			8.79	0.638382			8.79	1.23484
8.8	0.215906			8.8	0.105862			8.8	0.693769			8.8	0.888493			8.8	0.404935			8.8	0.199385			8.8	0.616288			8.8	1.18674
8.81	0.204967			8.81	0.158281			8.81	0.728244			8.81	0.754068			8.81	0.434434			8.81	0.249526			8.81	0.660776			8.81	1.27317
8.82	0.204303			8.82	0.117562			8.82	0.697276			8.82	0.80756			8.82	0.41055			8.82	0.242654			8.82	0.7486			8.82	1.30095
8.83	0.230715			8.83	0.140339			8.83	0.703006			8.83	0.922655			8.83	0.395705			8.83	0.256868			8.83	0.745689			8.83	1.27525
8.84	0.24292			8.84	0.130485			8.84	0.694325			8.84	0.732318			8.84	0.419504			8.84	0.227116			8.84	0.764198			8.84	1.33733
8.85	0.227233			8.85	0.172336			8.85	0.72388			8.85	0.777933			8.85	0.41034			8.85	0.274372			8.85	0.761127			8.85	1.2494
8.86	0.235141			8.86	0.122459			8.86	0.666129			8.86	0.788457			8.86	0.416472			8.86	0.249856			8.86	0.657992			8.86	1.25325
8.87	0.218609			8.87	0.205308			8.87	0.70077			8.87	0.839749			8.87	0.413897			8.87	0.272518			8.87	0.695594			8.87	1.3231
8.88	0.195632			8.88	0.164422			8.88	0.699454			8.88	0.823692			8.88	0.43624			8.88	0.235148			8.88	0.739262			8.88	1.28136
8.89	0.214145			8.89	0.136635			8.89	0.683342			8.89	0.831626			8.89	0.446081			8.89	0.278113			8.89	0.700577			8.89	1.30401
8.9	0.193623			8.9	0.175396			8.9	0.699173			8.9	0.849121			8.9	0.421721			8.9	0.237204			8.9	0.741867			8.9	1.29369
8.91	0.220836			8.91	0.157625			8.91	0.681377			8.91	0.853372			8.91	0.421684			8.91	0.256267			8.91	0.70933			8.91	1.3032
8.92	0.227391			8.92	0.142036			8.92	0.658023			8.92	0.825858			8.92	0.458831			8.92	0.279264			8.92	0.731377			8.92	1.27739
8.93	0.190102			8.93	0.145889			8.93	0.683508			8.93	0.780359			8.93	0.44726			8.93	0.240794			8.93	0.75481			8.93	1.26359
8.94	0.19856			8.94	0.106023			8.94	0.702841			8.94	0.754061			8.94	0.431547			8.94	0.211486			8.94	0.667449			8.94	1.25318
8.95	0.207909			8.95	0.117795			8.95	0.686507			8.95	0.772599			8.95	0.46457			8.95	0.282754			8.95	0.687487			8.95	1.24257
8.96	0.198802			8.96	0.11599			8.96	0.639739			8.96	0.766385			8.96	0.438619			8.96	0.269645			8.96	0.743898			8.96	1.20571
8.97	0.207292			8.97	0.13969			8.97	0.663326			8.97	0.801911			8.97	0.411543			8.97	0.264403			8.97	0.703328			8.97	1.24895
8.98	0.190728			8.98	0.13743			8.98	0.707583			8.98	0.851672			8.98	0.45615			8.98	0.245292			8.98	0.674455			8.98	1.27726
8.99	0.199305			8.99	0.11139			8.99	0.645979			8.99	0.816316			8.99	0.47491			8.99	0.230865			8.99	0.654655			8.99	1.24343
9	0.193823			9	0.148925			9	0.67823			9	0.873024			9	0.470562			9	0.248512			9	0.686806			9	1.26716
9.01	0.185175			9.01	0.135799			9.01	0.616708			9.01	0.896705			9.01	0.474178			9.01	0.24363			9.01	0.658928			9.01	1.23602
9.02	0.216984			9.02	0.0986425			9.02	0.600109			9.02	0.913805			9.02	0.461144			9.02	0.238796			9.02	0.631331			9.02	1.22346
9.03	0.201483			9.03	0.0881318			9.03	0.605124			9.03	0.916156			9.03	0.474007			9.03	0.214739			9.03	0.589938			9.03	1.20102
9.04	0.190433			9.04	0.132236			9.04	0.532858			9.04	0.889143			9.04	0.4941			9.04	0.240935			9.04	0.650594			9.04	1.2451
9.05	0.197975			9.05	0.144097			9.05	0.628635			9.05	0.849924			9.05	0.476567			9.05	0.23453			9.05	0.644611			9.05	1.24663
9.06	0.174925			9.06	0.163398			9.06	0.620113			9.06	0.804769			9.06	0.461081			9.06	0.236459			9.06	0.598517			9.06	1.24609
9.07	0.18987			9.07	0.145149			9.07	0.60231			9.07	0.786217			9.07	0.483938			9.07	0.23066			9.07	0.583494			9.07	1.27749
9.08	0.197269			9.08	0.189479			9.08	0.542416			9.08	0.839562			9.08	0.460653			9.08	0.217318			9.08	0.587418			9.08	1.21196
9.09	0.191681			9.09	0.159453			9.09	0.495669			9.09	0.803609			9.09	0.48417			9.09	0.235465			9.09	0.500151			9.09	1.25523
9.1	0.208404			9.1	0.171377			9.1	0.499416			9.1	0.813368			9.1	0.444606			9.1	0.261039			9.1	0.538163			9.1	1.19919
9.11	0.226522			9.11	0.192853			9.11	0.474533			9.11	0.734745			9.11	0.474265			9.11	0.229639			9.11	0.653201			9.11	1.23467
9.12	0.182521			9.12	0.191669			9.12	0.535508			9.12	0.772791			9.12	0.463092			9.12	0.252764			9.12	0.533208			9.12	1.22091
9.13	0.195788			9.13	0.145782			9.13	0.532633			9.13	0.730765			9.13	0.439635			9.13	0.234105			9.13	0.513762			9.13	1.21301
9.14	0.192422			9.14	0.111681			9.14	0.53229			9.14	0.704003			9.14	0.428108			9.14	0.217919			9.14	0.490397			9.14	1.236
9.15	0.185618			9.15	0.0997021			9.15	0.505217			9.15	0.69445			9.15	0.477697			9.15	0.265025			9.15	0.506438			9.15	1.27714
9.16	0.168891			9.16	0.145607			9.16	0.554939			9.16	0.725624			9.16	0.479824			9.16	0.226095			9.16	0.499512			9.16	1.21404
9.17	0.168784			9.17	0.124866			9.17	0.531921			9.17	0.733811			9.17	0.458747			9.17	0.257437			9.17	0.500953			9.17	1.18872
9.18	0.176118			9.18	0.127023			9.18	0.597491			9.18	0.755015			9.18	0.453881			9.18	0.299375			9.18	0.4496			9.18	1.22728
9.19	0.200046			9.19	0.0978264			9.19	0.440789			9.19	0.761057			9.19	0.464335			9.19	0.245404			9.19	0.397574			9.19	1.2582
9.2	0.18165			9.2	0.0884825			9.2	0.475569			9.2	0.768882			9.2	0.439898			9.2	0.281514			9.2	0.412347			9.2	1.23397
9.21	0.146366			9.21	0.105586			9.21	0.448965			9.21	0.765496			9.21	0.474696			9.21	0.294272			9.21	0.412715			9.21	1.22963
9.22	0.17364			9.22	0.149077			9.22	0.495377			9.22	0.776122			9.22	0.470579			9.22	0.325236			9.22	0.473627			9.22	1.25181
9.23	0.163797			9.23	0.114			9.23	0.469557			9.23	0.812973			9.23	0.450496			9.23	0.269033			9.23	0.450247			9.23	1.20115
9.24	0.157182			9.24	0.130753			9.24	0.559957			9.24	0.781436			9.24	0.473316			9.24	0.313195			9.24	0.447003			9.24	1.25365
9.25	0.189477			9.25	0.106831			9.25	0.531494			9.25	0.800993			9.25	0.494203			9.25	0.305467			9.25	0.416578			9.25	1.22624
9.26	0.191923			9.26	0.143196			9.26	0.512206			9.26	0.748118			9.26	0.484541			9.26	0.285986			9.26	0.369818			9.26	1.29166
9.27	0.184264			9.27	0.147599			9.27	0.47757			9.27	0.717368			9.27	0.444501			9.27	0.260574			9.27	0.435407			9.27	1.21419
9.28	0.165193			9.28	0.135002			9.28	0.441821			9.28	0.797764			9.28	0.444016			9.28	0.273548			9.28	0.42366			9.28	1.23733
9.29	0.180479			9.29	0.138125			9.29	0.438637			9.29	0.676554			9.29	0.466014			9.29	0.265104			9.29	0.450865			9.29	1.28597
9.3	0.177478			9.3	0.148891			9.3	0.455058			9.3	0.734808			9.3	0.472287			9.3	0.277805			9.3	0.492781			9.3	1.19632
9.31	0.193186			9.31	0.189578			9.31	0.448462			9.31	0.788128			9.31	0.430804			9.31	0.289805			9.31	0.443551			9.31	1.27242
9.32	0.200209			9.32	0.184463			9.32	0.476242			9.32	0.819999			9.32	0.444349			9.32	0.260078			9.32	0.46091			9.32	1.20522
9.33	0.185538			9.33	0.189083			9.33	0.500666			9.33	0.816586			9.33	0.445265			9.33	0.270549			9.33	0.377427			9.33	1.19915
9.34	0.194559			9.34	0.18204			9.34	0.497975			9.34	0.746239			9.34	0.443987			9.34	0.29478			9.34	0.404259			9.34	1.30905
9.35	0.200407			9.35	0.165977			9.35	0.504639			9.35	0.822376			9.35	0.443608			9.35	0.305611			9.35	0.494384			9.35	1.29792
9.36	0.172693			9.36	0.170331			9.36	0.481428			9.36	0.728875			9.36	0.502551			9.36	0.286766			9.36	0.508763			9.36	1.2725
9.37	0.166225			9.37	0.141122			9.37	0.547619			9.37	0.748554			9.37	0.492846			9.37	0.264929			9.37	0.597518			9.37	1.23279
9.38	0.189075			9.38	0.125773			9.38	0.493571			9.38	0.742035			9.38	0.44816			9.38	0.297653			9.38	0.591238			9.38	1.29945
9.39	0.212244			9.39	0.131541			9.39	0.511306			9.39	0.720237			9.39	0.419453			9.39	0.27877			9.39	0.535839			9.39	1.28181
9.4	0.185381			9.4	0.175647			9.4	0.501559			9.4	0.781832			9.4	0.419758			9.4	0.284744			9.4	0.55838			9.4	1.23666
9.41	0.191741			9.41	0.169859			9.41	0.501873			9.41	0.836504			9.41	0.43887			9.41	0.283221			9.41	0.51783			9.41	1.29809
9.42	0.188546			9.42	0.217123			9.42	0.50027			9.42	0.782809			9.42	0.447492			9.42	0.259078			9.42	0.526184			9.42	1.27431
9.43	0.167437			9.43	0.183693			9.43	0.490826			9.43	0.755761			9.43	0.421975			9.43	0.232121			9.43	0.57495			9.43	1.30181
9.44	0.17072			9.44	0.156916			9.44	0.532143			9.44	0.768169			9.44	0.452278			9.44	0.253426			9.44	0.553616			9.44	1.28117
9.45	0.229651			9.45	0.184905			9.45	0.495847			9.45	0.772501			9.45	0.468138			9.45	0.222426			9.45	0.627295			9.45	1.27369
9.46	0.207199			9.46	0.180087			9.46	0.49951			9.46	0.795104			9.46	0.464799			9.46	0.29562			9.46	0.622277			9.46	1.26496
9.47	0.215469			9.47	0.216139			9.47	0.496394			9.47	0.741037			9.47	0.477014			9.47	0.293732			9.47	0.589024			9.47	1.28017
9.48	0.181826			9.48	0.169619			9.48	0.469917			9.48	0.836762			9.48	0.468208			9.48	0.256736			9.48	0.605054			9.48	1.27967
9.49	0.186063			9.49	0.163603			9.49	0.498638			9.49	0.816535			9.49	0.43741			9.49	0.331056			9.49	0.598843			9.49	1.26909
9.5	0.19035			9.5	0.176836			9.5	0.521031			9.5	0.77194			9.5	0.442019			9.5	0.328862			9.5	0.550956			9.5	1.23901
9.51	0.166074			9.51	0.182983			9.51	0.491718			9.51	0.727162			9.51	0.485449			9.51	0.308754			9.51	0.469776			9.51	1.22163
9.52	0.157799			9.52	0.159747			9.52	0.514214			9.52	0.802937			9.52	0.492138			9.52	0.310804			9.52	0.440351			9.52	1.26305
9.53	0.163092			9.53	0.142212			9.53	0.532513			9.53	0.755319			9.53	0.462062			9.53	0.290462			9.53	0.459346			9.53	1.27126
9.54	0.176879			9.54	0.190354			9.54	0.476849			9.54	0.768474			9.54	0.462548			9.54	0.292424			9.54	0.420698			9.54	1.33234
9.55	0.180977			9.55	0.142301			9.55	0.492408			9.55	0.706302			9.55	0.463511			9.55	0.282785			9.55	0.448099			9.55	1.27626
9.56	0.182416			9.56	0.138328			9.56	0.486266			9.56	0.862987			9.56	0.45933			9.56	0.281504			9.56	0.485133			9.56	1.31405
9.57	0.178252			9.57	0.133034			9.57	0.476786			9.57	0.789284			9.57	0.431826			9.57	0.226869			9.57	0.428055			9.57	1.31431
9.58	0.174164			9.58	0.110697			9.58	0.484946			9.58	0.780253			9.58	0.458032			9.58	0.201213			9.58	0.434398			9.58	1.28706
9.59	0.183284			9.59	0.0961718			9.59	0.502515			9.59	0.87273			9.59	0.46049			9.59	0.220521			9.59	0.398665			9.59	1.24943
9.6	0.178331			9.6	0.170154			9.6	0.514647			9.6	0.881862			9.6	0.444373			9.6	0.245331			9.6	0.379169			9.6	1.2649
9.61	0.169926			9.61	0.119564			9.61	0.505539			9.61	0.869632			9.61	0.440429			9.61	0.22318			9.61	0.38041			9.61	1.27651
9.62	0.150474			9.62	0.129976			9.62	0.494302			9.62	0.955663			9.62	0.452786			9.62	0.25985			9.62	0.3901			9.62	1.25589
9.63	0.195987			9.63	0.147838			9.63	0.469248			9.63	0.978244			9.63	0.46753			9.63	0.247715			9.63	0.368574			9.63	1.23027
9.64	0.181905			9.64	0.18614			9.64	0.480756			9.64	0.906081			9.64	0.468546			9.64	0.237286			9.64	0.424915			9.64	1.277
9.65	0.173744			9.65	0.148115			9.65	0.448344			9.65	0.961954			9.65	0.470668			9.65	0.271364			9.65	0.456028			9.65	1.26464
9.66	0.172783			9.66	0.159361			9.66	0.443294			9.66	0.926638			9.66	0.44885			9.66	0.229599			9.66	0.54282			9.66	1.28811
9.67	0.187616			9.67	0.163187			9.67	0.470853			9.67	0.890248			9.67	0.47165			9.67	0.284201			9.67	0.558763			9.67	1.28214
9.68	0.186018			9.68	0.169224			9.68	0.489131			9.68	0.917152			9.68	0.441128			9.68	0.25857			9.68	0.590354			9.68	1.32286
9.69	0.19625			9.69	0.147849			9.69	0.50189			9.69	0.861577			9.69	0.454661			9.69	0.255726			9.69	0.473516			9.69	1.24918
9.7	0.214583			9.7	0.128807			9.7	0.492732			9.7	0.776852			9.7	0.452014			9.7	0.283766			9.7	0.489623			9.7	1.23322
9.71	0.17907			9.71	0.186339			9.71	0.455069			9.71	0.807847			9.71	0.473096			9.71	0.294112			9.71	0.434501			9.71	1.23519
9.72	0.179438			9.72	0.178667			9.72	0.480145			9.72	0.807697			9.72	0.443771			9.72	0.272504			9.72	0.551061			9.72	1.21688
9.73	0.159516			9.73	0.128317			9.73	0.540384			9.73	0.842314			9.73	0.431792			9.73	0.203227			9.73	0.577155			9.73	1.23649
9.74	0.158457			9.74	0.159073			9.74	0.52597			9.74	0.795347			9.74	0.455023			9.74	0.244721			9.74	0.61426			9.74	1.19866
9.75	0.17439			9.75	0.127271			9.75	0.522028			9.75	0.782389			9.75	0.454565			9.75	0.210002			9.75	0.576037			9.75	1.20378
9.76	0.176761			9.76	0.138969			9.76	0.520793			9.76	0.841608			9.76	0.447434			9.76	0.211682			9.76	0.64618			9.76	1.2238
9.77	0.182441			9.77	0.152198			9.77	0.507024			9.77	0.819411			9.77	0.463942			9.77	0.226359			9.77	0.624559			9.77	1.1989
9.78	0.174154			9.78	0.134624			9.78	0.494124			9.78	0.876461			9.78	0.459649			9.78	0.235443			9.78	0.539935			9.78	1.1749
9.79	0.165401			9.79	0.15077			9.79	0.525605			9.79	0.798591			9.79	0.425459			9.79	0.230132			9.79	0.536674			9.79	1.21977
9.8	0.162631			9.8	0.146633			9.8	0.498333			9.8	0.83709			9.8	0.460851			9.8	0.249011			9.8	0.581245			9.8	1.14836
9.81	0.159637			9.81	0.119567			9.81	0.54306			9.81	0.792103			9.81	0.486061			9.81	0.209501			9.81	0.639099			9.81	1.18455
9.82	0.175827			9.82	0.14985			9.82	0.492527			9.82	0.830297			9.82	0.448126			9.82	0.269164			9.82	0.651937			9.82	1.18444
9.83	0.195413			9.83	0.156317			9.83	0.521051			9.83	0.860104			9.83	0.439119			9.83	0.240132			9.83	0.619619			9.83	1.22032
9.84	0.184557			9.84	0.169569			9.84	0.503355			9.84	0.858877			9.84	0.433295			9.84	0.259388			9.84	0.575264			9.84	1.22698
9.85	0.183553			9.85	0.165667			9.85	0.528144			9.85	0.796799			9.85	0.422489			9.85	0.283369			9.85	0.547422			9.85	1.21675
9.86	0.161678			9.86	0.155498			9.86	0.509891			9.86	0.755241			9.86	0.438254			9.86	0.289666			9.86	0.601898			9.86	1.2396
9.87	0.172664			9.87	0.157683			9.87	0.501599			9.87	0.767812			9.87	0.402267			9.87	0.249011			9.87	0.567843			9.87	1.25205
9.88	0.161833			9.88	0.148527			9.88	0.491756			9.88	0.841944			9.88	0.447028			9.88	0.182235			9.88	0.617231			9.88	1.22477
9.89	0.168522			9.89	0.157234			9.89	0.518641			9.89	0.827706			9.89	0.441943			9.89	0.195459			9.89	0.631178			9.89	1.26259
9.9	0.164141			9.9	0.185615			9.9	0.474022			9.9	0.800499			9.9	0.421111			9.9	0.210566			9.9	0.605084			9.9	1.25181
9.91	0.183383			9.91	0.144055			9.91	0.46649			9.91	0.831752			9.91	0.484139			9.91	0.233473			9.91	0.638303			9.91	1.20343
9.92	0.165245			9.92	0.123142			9.92	0.530048			9.92	0.850417			9.92	0.452645			9.92	0.247559			9.92	0.617775			9.92	1.2424
9.93	0.188573			9.93	0.183903			9.93	0.519743			9.93	0.92625			9.93	0.444694			9.93	0.195057			9.93	0.644758			9.93	1.15443
9.94	0.173177			9.94	0.141629			9.94	0.531468			9.94	0.921041			9.94	0.447628			9.94	0.314217			9.94	0.637321			9.94	1.14939
9.95	0.181299			9.95	0.15666			9.95	0.497417			9.95	0.856812			9.95	0.480205			9.95	0.289837			9.95	0.632881			9.95	1.17304
9.96	0.183036			9.96	0.157557			9.96	0.500699			9.96	0.940222			9.96	0.43052			9.96	0.322677			9.96	0.644504			9.96	1.13146
9.97	0.182406			9.97	0.153342			9.97	0.534284			9.97	0.890174			9.97	0.450069			9.97	0.275941			9.97	0.610138			9.97	1.23426
9.98	0.155038			9.98	0.141542			9.98	0.490465			9.98	0.915853			9.98	0.417507			9.98	0.204043			9.98	0.727755			9.98	1.24393
9.99	0.193338			9.99	0.150451			9.99	0.539277			9.99	0.939045			9.99	0.453254			9.99	0.244288			9.99	0.747702			9.99	1.19643
10	0.19117			10	0.158207			10	0.532552			10	0.849092			10	0.450385			10	0.20273			10	0.678652			10	1.23458
10.01	0.196264			10.01	0.142732			10.01	0.473386			10.01	0.89524			10.01	0.445175			10.01	0.181904			10.01	0.664969			10.01	1.21592
10.02	0.199204			10.02	0.143074			10.02	0.530253			10.02	0.985137			10.02	0.438113			10.02	0.17117			10.02	0.717856			10.02	1.24986
10.03	0.201144			10.03	0.115894			10.03	0.509752			10.03	0.905097			10.03	0.489232			10.03	0.186206			10.03	0.753057			10.03	1.18741
10.04	0.202864			10.04	0.146348			10.04	0.508097			10.04	0.852374			10.04	0.463495			10.04	0.170101			10.04	0.730974			10.04	1.22966
10.05	0.205708			10.05	0.161865			10.05	0.487331			10.05	0.828584			10.05	0.473403			10.05	0.230613			10.05	0.762015			10.05	1.17213
10.06	0.193264			10.06	0.139588			10.06	0.462244			10.06	0.846251			10.06	0.452364			10.06	0.235614			10.06	0.738055			10.06	1.1791
10.07	0.18313			10.07	0.140785			10.07	0.447357			10.07	0.895358			10.07	0.444762			10.07	0.214218			10.07	0.79861			10.07	1.16174
10.08	0.188868			10.08	0.186967			10.08	0.478164			10.08	0.865096			10.08	0.445199			10.08	0.228156			10.08	0.752369			10.08	1.15758
10.09	0.186007			10.09	0.169864			10.09	0.476587			10.09	0.847436			10.09	0.430642			10.09	0.211761			10.09	0.679327			10.09	1.12526
10.1	0.173775			10.1	0.155132			10.1	0.500443			10.1	0.834924			10.1	0.496506			10.1	0.271516			10.1	0.739017			10.1	1.20373
10.11	0.172829			10.11	0.150801			10.11	0.483366			10.11	0.861676			10.11	0.456574			10.11	0.212234			10.11	0.687873			10.11	1.31803
10.12	0.188236			10.12	0.155477			10.12	0.461703			10.12	0.840166			10.12	0.437019			10.12	0.280157			10.12	0.712321			10.12	1.24536
10.13	0.182573			10.13	0.140812			10.13	0.474818			10.13	0.822511			10.13	0.429274			10.13	0.225139			10.13	0.770136			10.13	1.25594
10.14	0.19773			10.14	0.160488			10.14	0.474252			10.14	0.829656			10.14	0.460773			10.14	0.24255			10.14	0.650247			10.14	1.27066
10.15	0.181516			10.15	0.137374			10.15	0.463107			10.15	0.810144			10.15	0.453657			10.15	0.221314			10.15	0.687331			10.15	1.27731
10.16	0.187984			10.16	0.178134			10.16	0.46325			10.16	0.838284			10.16	0.454144			10.16	0.267844			10.16	0.726413			10.16	1.30555
10.17	0.16806			10.17	0.191629			10.17	0.442322			10.17	0.86108			10.17	0.452287			10.17	0.246619			10.17	0.658665			10.17	1.31943
10.18	0.157317			10.18	0.167827			10.18	0.478388			10.18	0.824188			10.18	0.442061			10.18	0.199311			10.18	0.61255			10.18	1.24864
10.19	0.157682			10.19	0.182397			10.19	0.481372			10.19	0.850936			10.19	0.456539			10.19	0.205643			10.19	0.545714			10.19	1.2139
10.2	0.161054			10.2	0.207624			10.2	0.456197			10.2	0.872277			10.2	0.470677			10.2	0.20467			10.2	0.591877			10.2	1.2168
10.21	0.173249			10.21	0.166631			10.21	0.416939			10.21	0.821256			10.21	0.485512			10.21	0.238305			10.21	0.591378			10.21	1.22929
10.22	0.162686			10.22	0.189866			10.22	0.418657			10.22	0.901639			10.22	0.47454			10.22	0.217025			10.22	0.566169			10.22	1.19627
10.23	0.171649			10.23	0.171566			10.23	0.417918			10.23	0.901541			10.23	0.472301			10.23	0.284535			10.23	0.674652			10.23	1.2399
10.24	0.154163			10.24	0.164657			10.24	0.448491			10.24	0.806516			10.24	0.453598			10.24	0.224031			10.24	0.715646			10.24	1.2478
10.25	0.157427			10.25	0.181048			10.25	0.450217			10.25	0.854982			10.25	0.431093			10.25	0.209763			10.25	0.681285			10.25	1.28446
10.26	0.170935			10.26	0.170161			10.26	0.455169			10.26	0.817499			10.26	0.469955			10.26	0.193332			10.26	0.606662			10.26	1.26199
10.27	0.185779			10.27	0.165392			10.27	0.427555			10.27	0.868116			10.27	0.462013			10.27	0.216456			10.27	0.670741			10.27	1.23185
10.28	0.193674			10.28	0.159563			10.28	0.434412			10.28	0.856677			10.28	0.463537			10.28	0.177338			10.28	0.651538			10.28	1.21313
10.29	0.189833			10.29	0.17837			10.29	0.46479			10.29	0.868649			10.29	0.446951			10.29	0.163188			10.29	0.682354			10.29	1.20574
10.3	0.185412			10.3	0.176088			10.3	0.480565			10.3	0.917793			10.3	0.445473			10.3	0.155708			10.3	0.676595			10.3	1.24744
10.31	0.156412			10.31	0.189152			10.31	0.446161			10.31	0.915454			10.31	0.460668			10.31	0.181402			10.31	0.661327			10.31	1.24228
10.32	0.214313			10.32	0.18565			10.32	0.495702			10.32	0.89466			10.32	0.489144			10.32	0.157878			10.32	0.604527			10.32	1.27596
10.33	0.163492			10.33	0.177808			10.33	0.472518			10.33	0.804222			10.33	0.475557			10.33	0.170143			10.33	0.627505			10.33	1.23794
10.34	0.148438			10.34	0.142574			10.34	0.48626			10.34	0.801182			10.34	0.484346			10.34	0.214658			10.34	0.662833			10.34	1.24276
10.35	0.159837			10.35	0.178447			10.35	0.460487			10.35	0.895477			10.35	0.474811			10.35	0.241014			10.35	0.691138			10.35	1.27705
10.36	0.21495			10.36	0.161358			10.36	0.480031			10.36	0.867126			10.36	0.451063			10.36	0.16316			10.36	0.670214			10.36	1.34738
10.37	0.160606			10.37	0.160979			10.37	0.468434			10.37	0.871993			10.37	0.453878			10.37	0.186804			10.37	0.682173			10.37	1.2899
10.38	0.165825			10.38	0.13602			10.38	0.462213			10.38	0.922958			10.38	0.488376			10.38	0.193241			10.38	0.606251			10.38	1.26358
10.39	0.162949			10.39	0.160531			10.39	0.494847			10.39	0.832645			10.39	0.501164			10.39	0.163775			10.39	0.617227			10.39	1.22577
10.4	0.179527			10.4	0.169045			10.4	0.487052			10.4	0.89433			10.4	0.474397			10.4	0.193931			10.4	0.650414			10.4	1.19515
10.41	0.169118			10.41	0.160239			10.41	0.449983			10.41	0.838391			10.41	0.431249			10.41	0.165773			10.41	0.733105			10.41	1.24605
10.42	0.151151			10.42	0.162355			10.42	0.496261			10.42	0.900309			10.42	0.481595			10.42	0.203427			10.42	0.67929			10.42	1.23246
10.43	0.157675			10.43	0.172113			10.43	0.459291			10.43	0.790538			10.43	0.483213			10.43	0.226116			10.43	0.560644			10.43	1.22559
10.44	0.171332			10.44	0.161047			10.44	0.451203			10.44	0.850726			10.44	0.45036			10.44	0.235752			10.44	0.594508			10.44	1.21596
10.45	0.176757			10.45	0.165873			10.45	0.446105			10.45	0.858174			10.45	0.460693			10.45	0.227781			10.45	0.56136			10.45	1.14415
10.46	0.158932			10.46	0.149946			10.46	0.463122			10.46	0.887753			10.46	0.463159			10.46	0.236801			10.46	0.592142			10.46	1.149
10.47	0.197128			10.47	0.141142			10.47	0.434615			10.47	0.820564			10.47	0.427953			10.47	0.200244			10.47	0.60004			10.47	1.20702
10.48	0.173521			10.48	0.140469			10.48	0.473131			10.48	0.854242			10.48	0.419779			10.48	0.204713			10.48	0.643159			10.48	1.18498
10.49	0.174519			10.49	0.147149			10.49	0.45957			10.49	0.851255			10.49	0.429302			10.49	0.212939			10.49	0.562103			10.49	1.20555
10.5	0.185217			10.5	0.15887			10.5	0.48704			10.5	0.847708			10.5	0.434377			10.5	0.219641			10.5	0.571862			10.5	1.2387
10.51	0.172228			10.51	0.160743			10.51	0.455366			10.51	0.858791			10.51	0.432525			10.51	0.241432			10.51	0.568181			10.51	1.26363
10.52	0.173272			10.52	0.156465			10.52	0.479751			10.52	0.828619			10.52	0.457046			10.52	0.236096			10.52	0.617604			10.52	1.33372
10.53	0.170896			10.53	0.139036			10.53	0.497924			10.53	0.798547			10.53	0.464957			10.53	0.235128			10.53	0.642349			10.53	1.30597
10.54	0.160896			10.54	0.145008			10.54	0.469791			10.54	0.740281			10.54	0.419097			10.54	0.201726			10.54	0.613966			10.54	1.35788
10.55	0.172389			10.55	0.186287			10.55	0.496619			10.55	0.720247			10.55	0.451991			10.55	0.23177			10.55	0.502036			10.55	1.39219
10.56	0.191262			10.56	0.18416			10.56	0.446959			10.56	0.785695			10.56	0.435742			10.56	0.222499			10.56	0.596687			10.56	1.35172
10.57	0.179866			10.57	0.205931			10.57	0.431503			10.57	0.821439			10.57	0.434731			10.57	0.178345			10.57	0.579167			10.57	1.2937
10.58	0.172675			10.58	0.172469			10.58	0.433055			10.58	0.866274			10.58	0.445282			10.58	0.204263			10.58	0.594362			10.58	1.32153
10.59	0.190172			10.59	0.160573			10.59	0.437605			10.59	0.893536			10.59	0.456672			10.59	0.197333			10.59	0.48294			10.59	1.30402
10.6	0.179315			10.6	0.141012			10.6	0.414538			10.6	0.849719			10.6	0.453066			10.6	0.198632			10.6	0.465936			10.6	1.30616
10.61	0.181847			10.61	0.177942			10.61	0.448627			10.61	0.815			10.61	0.43151			10.61	0.185233			10.61	0.478729			10.61	1.37941
10.62	0.177861			10.62	0.171395			10.62	0.47007			10.62	0.788202			10.62	0.476285			10.62	0.188489			10.62	0.436089			10.62	1.38818
10.63	0.165478			10.63	0.166139			10.63	0.44227			10.63	0.776273			10.63	0.447188			10.63	0.206547			10.63	0.508878			10.63	1.40475
10.64	0.146894			10.64	0.163962			10.64	0.458284			10.64	0.79229			10.64	0.483227			10.64	0.240744			10.64	0.493074			10.64	1.36506
10.65	0.205808			10.65	0.161236			10.65	0.424065			10.65	0.787064			10.65	0.469618			10.65	0.230607			10.65	0.551523			10.65	1.4615
10.66	0.188624			10.66	0.188948			10.66	0.442766			10.66	0.855041			10.66	0.44334			10.66	0.222685			10.66	0.549964			10.66	1.42127
10.67	0.169418			10.67	0.159775			10.67	0.43968			10.67	0.858686			10.67	0.445888			10.67	0.220146			10.67	0.518904			10.67	1.37078
10.68	0.162236			10.68	0.167044			10.68	0.483833			10.68	0.816135			10.68	0.472243			10.68	0.234031			10.68	0.649572			10.68	1.38221
10.69	0.198274			10.69	0.178811			10.69	0.484638			10.69	0.85032			10.69	0.4249			10.69	0.195014			10.69	0.63528			10.69	1.36836
10.7	0.188896			10.7	0.177028			10.7	0.497895			10.7	0.886825			10.7	0.433766			10.7	0.234211			10.7	0.635571			10.7	1.30492
10.71	0.196991			10.71	0.161158			10.71	0.456476			10.71	0.810262			10.71	0.454514			10.71	0.215631			10.71	0.581379			10.71	1.36668
10.72	0.214063			10.72	0.181997			10.72	0.473053			10.72	0.881414			10.72	0.456389			10.72	0.248661			10.72	0.642569			10.72	1.41838
10.73	0.206311			10.73	0.174925			10.73	0.48024			10.73	0.805743			10.73	0.469322			10.73	0.230953			10.73	0.602461			10.73	1.36898
10.74	0.200808			10.74	0.177494			10.74	0.472322			10.74	0.881957			10.74	0.433596			10.74	0.229748			10.74	0.649808			10.74	1.32666
10.75	0.201955			10.75	0.190384			10.75	0.442134			10.75	0.869594			10.75	0.458234			10.75	0.248335			10.75	0.655559			10.75	1.38975
10.76	0.191908			10.76	0.207394			10.76	0.421128			10.76	0.871359			10.76	0.442432			10.76	0.190699			10.76	0.658689			10.76	1.38624
10.77	0.180249			10.77	0.17572			10.77	0.424453			10.77	0.863153			10.77	0.423101			10.77	0.224239			10.77	0.707395			10.77	1.28126
10.78	0.176734			10.78	0.189419			10.78	0.424581			10.78	0.824653			10.78	0.40859			10.78	0.224868			10.78	0.728723			10.78	1.33856
10.79	0.181405			10.79	0.186815			10.79	0.417946			10.79	0.886467			10.79	0.420657			10.79	0.228545			10.79	0.667252			10.79	1.35302
10.8	0.175456			10.8	0.188703			10.8	0.436396			10.8	0.953593			10.8	0.368704			10.8	0.265047			10.8	0.680849			10.8	1.34624
10.81	0.182599			10.81	0.193862			10.81	0.444944			10.81	0.899283			10.81	0.394563			10.81	0.319179			10.81	0.725922			10.81	1.33841
10.82	0.176131			10.82	0.161975			10.82	0.421112			10.82	0.837226			10.82	0.436753			10.82	0.278344			10.82	0.686994			10.82	1.32734
10.83	0.187368			10.83	0.182007			10.83	0.413223			10.83	0.847331			10.83	0.401011			10.83	0.261882			10.83	0.763336			10.83	1.33551
10.84	0.195084			10.84	0.199287			10.84	0.395911			10.84	0.840204			10.84	0.412253			10.84	0.310647			10.84	0.772396			10.84	1.29383
10.85	0.194817			10.85	0.171432			10.85	0.458947			10.85	0.807722			10.85	0.391158			10.85	0.270865			10.85	0.708366			10.85	1.29009
10.86	0.219328			10.86	0.209959			10.86	0.427325			10.86	0.858111			10.86	0.394619			10.86	0.279367			10.86	0.71397			10.86	1.3386
10.87	0.167213			10.87	0.160037			10.87	0.463379			10.87	0.842228			10.87	0.378854			10.87	0.302177			10.87	0.788636			10.87	1.30181
10.88	0.182462			10.88	0.183941			10.88	0.404419			10.88	0.860283			10.88	0.384307			10.88	0.299701			10.88	0.755775			10.88	1.35912
10.89	0.191735			10.89	0.190337			10.89	0.429841			10.89	0.853773			10.89	0.411676			10.89	0.274028			10.89	0.776513			10.89	1.37359
10.9	0.181941			10.9	0.183523			10.9	0.406713			10.9	0.882832			10.9	0.443144			10.9	0.322466			10.9	0.688369			10.9	1.34121
10.91	0.17087			10.91	0.2003			10.91	0.446868			10.91	0.870451			10.91	0.446007			10.91	0.306708			10.91	0.672232			10.91	1.34261
10.92	0.179338			10.92	0.191762			10.92	0.444386			10.92	0.882436			10.92	0.383868			10.92	0.271157			10.92	0.499933			10.92	1.3382
10.93	0.16867			10.93	0.18371			10.93	0.437314			10.93	0.849267			10.93	0.308777			10.93	0.217148			10.93	0.654108			10.93	1.36499
10.94	0.182289			10.94	0.169724			10.94	0.450817			10.94	0.85324			10.94	0.428595			10.94	0.322834			10.94	0.615923			10.94	1.39239
10.95	0.179442			10.95	0.175281			10.95	0.416881			10.95	0.834472			10.95	0.418278			10.95	0.281842			10.95	0.648546			10.95	1.36083
10.96	0.186634			10.96	0.197653			10.96	0.469273			10.96	0.797535			10.96	0.439156			10.96	0.250473			10.96	0.614718			10.96	1.33591
10.97	0.189351			10.97	0.190517			10.97	0.454622			10.97	0.854466			10.97	0.437243			10.97	0.283494			10.97	0.634343			10.97	1.35078
10.98	0.174122			10.98	0.17555			10.98	0.415184			10.98	0.803469			10.98	0.443664			10.98	0.28899			10.98	0.649878			10.98	1.36405
10.99	0.191476			10.99	0.200048			10.99	0.438032			10.99	0.837176			10.99	0.430364			10.99	0.298711			10.99	0.732715			10.99	1.4101
11	0.179898			11	0.186563			11	0.434306			11	0.888819			11	0.456385			11	0.31478			11	0.783971			11	1.38166
11.01	0.211813			11.01	0.205642			11.01	0.453176			11.01	0.807662			11.01	0.415476			11.01	0.287788			11.01	0.777741			11.01	1.39553
11.02	0.193184			11.02	0.212321			11.02	0.432624			11.02	0.915674			11.02	0.374316			11.02	0.285409			11.02	0.693068			11.02	1.39873
11.03	0.201525			11.03	0.178536			11.03	0.45164			11.03	0.849096			11.03	0.401673			11.03	0.264668			11.03	0.694307			11.03	1.34984
11.04	0.224309			11.04	0.189218			11.04	0.453474			11.04	0.8712			11.04	0.416387			11.04	0.24241			11.04	0.733246			11.04	1.351
11.05	0.233387			11.05	0.176395			11.05	0.472457			11.05	0.811697			11.05	0.410074			11.05	0.229176			11.05	0.71313			11.05	1.44281
11.06	0.218169			11.06	0.148209			11.06	0.467605			11.06	0.873066			11.06	0.402497			11.06	0.250677			11.06	0.619488			11.06	1.39747
11.07	0.224952			11.07	0.158294			11.07	0.461433			11.07	0.860102			11.07	0.381618			11.07	0.294526			11.07	0.608454			11.07	1.44914
11.08	0.218933			11.08	0.182066			11.08	0.477432			11.08	0.861623			11.08	0.414213			11.08	0.290626			11.08	0.606921			11.08	1.46853
11.09	0.213922			11.09	0.154763			11.09	0.42349			11.09	0.923457			11.09	0.418741			11.09	0.334921			11.09	0.55853			11.09	1.48586
11.1	0.240096			11.1	0.166693			11.1	0.42866			11.1	0.95244			11.1	0.397524			11.1	0.324157			11.1	0.594421			11.1	1.49454
11.11	0.219597			11.11	0.162547			11.11	0.462001			11.11	1.00297			11.11	0.438173			11.11	0.317739			11.11	0.661239			11.11	1.48452
11.12	0.221051			11.12	0.205297			11.12	0.417864			11.12	0.968866			11.12	0.446159			11.12	0.326623			11.12	0.576992			11.12	1.42622
11.13	0.247631			11.13	0.139893			11.13	0.477532			11.13	0.884204			11.13	0.483743			11.13	0.338451			11.13	0.549507			11.13	1.48985
11.14	0.228007			11.14	0.161986			11.14	0.484015			11.14	0.884147			11.14	0.434983			11.14	0.350311			11.14	0.588353			11.14	1.34456
11.15	0.22405			11.15	0.208122			11.15	0.446116			11.15	0.871113			11.15	0.417207			11.15	0.316191			11.15	0.500915			11.15	1.41278
11.16	0.242243			11.16	0.176105			11.16	0.460791			11.16	0.8245			11.16	0.410839			11.16	0.2873			11.16	0.496147			11.16	1.39992
11.17	0.214404			11.17	0.159271			11.17	0.46953			11.17	0.806346			11.17	0.479407			11.17	0.298644			11.17	0.538713			11.17	1.41015
11.18	0.220154			11.18	0.210386			11.18	0.474571			11.18	0.797098			11.18	0.443511			11.18	0.306721			11.18	0.536564			11.18	1.41362
11.19	0.2321			11.19	0.189967			11.19	0.4629			11.19	0.786256			11.19	0.436668			11.19	0.324425			11.19	0.528807			11.19	1.38364
11.2	0.20169			11.2	0.235847			11.2	0.48878			11.2	0.742174			11.2	0.413757			11.2	0.307176			11.2	0.542214			11.2	1.40582
11.21	0.185817			11.21	0.198952			11.21	0.490175			11.21	0.822288			11.21	0.417651			11.21	0.305689			11.21	0.541688			11.21	1.3469
11.22	0.186233			11.22	0.19207			11.22	0.456226			11.22	0.860484			11.22	0.429872			11.22	0.32892			11.22	0.581766			11.22	1.40234
11.23	0.211819			11.23	0.192153			11.23	0.476296			11.23	0.864021			11.23	0.439368			11.23	0.286241			11.23	0.588946			11.23	1.3479
11.24	0.209062			11.24	0.190786			11.24	0.476982			11.24	0.822794			11.24	0.42081			11.24	0.276797			11.24	0.685071			11.24	1.35239
11.25	0.245634			11.25	0.174521			11.25	0.456556			11.25	0.866826			11.25	0.440926			11.25	0.279725			11.25	0.705852			11.25	1.33353
11.26	0.221863			11.26	0.145116			11.26	0.50654			11.26	0.776644			11.26	0.423855			11.26	0.294233			11.26	0.693055			11.26	1.36189
11.27	0.223838			11.27	0.162883			11.27	0.501005			11.27	0.734066			11.27	0.386342			11.27	0.307194			11.27	0.638012			11.27	1.40893
11.28	0.19799			11.28	0.180867			11.28	0.480053			11.28	0.747217			11.28	0.428398			11.28	0.290448			11.28	0.541543			11.28	1.38728
11.29	0.207685			11.29	0.150748			11.29	0.485008			11.29	0.762428			11.29	0.44103			11.29	0.341238			11.29	0.61524			11.29	1.35025
11.3	0.198687			11.3	0.165587			11.3	0.480364			11.3	0.793736			11.3	0.428474			11.3	0.361361			11.3	0.659258			11.3	1.34449
11.31	0.161259			11.31	0.178193			11.31	0.462263			11.31	0.856125			11.31	0.443711			11.31	0.297002			11.31	0.609425			11.31	1.39732
11.32	0.189001			11.32	0.201142			11.32	0.471214			11.32	0.927798			11.32	0.47174			11.32	0.326094			11.32	0.607356			11.32	1.39142
11.33	0.206007			11.33	0.184897			11.33	0.48455			11.33	0.881067			11.33	0.429428			11.33	0.317723			11.33	0.641042			11.33	1.33092
11.34	0.188053			11.34	0.171139			11.34	0.489234			11.34	0.864391			11.34	0.457588			11.34	0.314732			11.34	0.645913			11.34	1.35095
11.35	0.176652			11.35	0.161118			11.35	0.447465			11.35	0.897574			11.35	0.465579			11.35	0.320199			11.35	0.68272			11.35	1.39744
11.36	0.187831			11.36	0.172102			11.36	0.451579			11.36	0.89667			11.36	0.445765			11.36	0.331181			11.36	0.606575			11.36	1.42078
11.37	0.173564			11.37	0.184875			11.37	0.47463			11.37	0.858787			11.37	0.415221			11.37	0.296237			11.37	0.62927			11.37	1.4102
11.38	0.195399			11.38	0.190505			11.38	0.48916			11.38	0.807519			11.38	0.413119			11.38	0.28717			11.38	0.701243			11.38	1.32348
11.39	0.198343			11.39	0.187771			11.39	0.501987			11.39	0.810909			11.39	0.403201			11.39	0.282778			11.39	0.649131			11.39	1.37312
11.4	0.188875			11.4	0.179509			11.4	0.502988			11.4	0.804984			11.4	0.437615			11.4	0.317897			11.4	0.689803			11.4	1.37542
11.41	0.184112			11.41	0.199301			11.41	0.460178			11.41	0.810453			11.41	0.437577			11.41	0.312827			11.41	0.590241			11.41	1.36279
11.42	0.222862			11.42	0.205661			11.42	0.502172			11.42	0.848607			11.42	0.452405			11.42	0.254047			11.42	0.534698			11.42	1.36114
11.43	0.206175			11.43	0.21115			11.43	0.486808			11.43	0.870168			11.43	0.431679			11.43	0.257305			11.43	0.559685			11.43	1.37678
11.44	0.173748			11.44	0.237125			11.44	0.484907			11.44	0.901419			11.44	0.420542			11.44	0.257187			11.44	0.508634			11.44	1.37217
11.45	0.19665			11.45	0.177454			11.45	0.489449			11.45	0.868024			11.45	0.434199			11.45	0.323817			11.45	0.506743			11.45	1.38835
11.46	0.223247			11.46	0.196365			11.46	0.468149			11.46	0.924461			11.46	0.400805			11.46	0.331892			11.46	0.481867			11.46	1.33999
11.47	0.178054			11.47	0.190416			11.47	0.4671			11.47	0.865674			11.47	0.43101			11.47	0.320621			11.47	0.452103			11.47	1.27569
11.48	0.191128			11.48	0.20256			11.48	0.489063			11.48	0.891513			11.48	0.430676			11.48	0.302282			11.48	0.452776			11.48	1.30178
11.49	0.175055			11.49	0.194337			11.49	0.553977			11.49	0.91874			11.49	0.437744			11.49	0.274406			11.49	0.370463			11.49	1.38087
11.5	0.218159			11.5	0.176948			11.5	0.472338			11.5	0.846341			11.5	0.415844			11.5	0.309238			11.5	0.417226			11.5	1.39472
11.51	0.176521			11.51	0.168856			11.51	0.470698			11.51	0.83048			11.51	0.43627			11.51	0.281164			11.51	0.482847			11.51	1.29019
11.52	0.169766			11.52	0.190308			11.52	0.462109			11.52	0.814136			11.52	0.41108			11.52	0.33242			11.52	0.443283			11.52	1.36156
11.53	0.192296			11.53	0.211065			11.53	0.434729			11.53	0.840041			11.53	0.399337			11.53	0.328969			11.53	0.549596			11.53	1.34666
11.54	0.180019			11.54	0.201632			11.54	0.395195			11.54	0.869837			11.54	0.424233			11.54	0.295091			11.54	0.459755			11.54	1.2895
11.55	0.185489			11.55	0.176849			11.55	0.406922			11.55	0.848685			11.55	0.436125			11.55	0.334576			11.55	0.527639			11.55	1.31187
11.56	0.171317			11.56	0.194069			11.56	0.420235			11.56	0.809229			11.56	0.432451			11.56	0.322383			11.56	0.622426			11.56	1.32691
11.57	0.172587			11.57	0.157336			11.57	0.442134			11.57	0.890653			11.57	0.434846			11.57	0.294062			11.57	0.655075			11.57	1.31711
11.58	0.193681			11.58	0.189432			11.58	0.405221			11.58	0.836757			11.58	0.446049			11.58	0.297215			11.58	0.567033			11.58	1.32516
11.59	0.18897			11.59	0.175451			11.59	0.450314			11.59	0.837811			11.59	0.425322			11.59	0.317188			11.59	0.626099			11.59	1.37372
11.6	0.19132			11.6	0.136608			11.6	0.455786			11.6	0.820265			11.6	0.46053			11.6	0.277228			11.6	0.520915			11.6	1.35903
11.61	0.173364			11.61	0.216707			11.61	0.42688			11.61	0.822025			11.61	0.420173			11.61	0.270725			11.61	0.541004			11.61	1.37651
11.62	0.194077			11.62	0.20478			11.62	0.428821			11.62	0.863742			11.62	0.43127			11.62	0.252408			11.62	0.553111			11.62	1.41054
11.63	0.185488			11.63	0.18287			11.63	0.459285			11.63	0.863981			11.63	0.442344			11.63	0.205217			11.63	0.587929			11.63	1.33153
11.64	0.195923			11.64	0.204144			11.64	0.477585			11.64	0.925854			11.64	0.470775			11.64	0.238396			11.64	0.464287			11.64	1.29475
11.65	0.160125			11.65	0.195017			11.65	0.484943			11.65	0.878224			11.65	0.484027			11.65	0.213835			11.65	0.530104			11.65	1.32755
11.66	0.174383			11.66	0.182691			11.66	0.485389			11.66	0.943902			11.66	0.43848			11.66	0.24823			11.66	0.509093			11.66	1.20692
11.67	0.181796			11.67	0.210156			11.67	0.463144			11.67	0.893735			11.67	0.436615			11.67	0.249742			11.67	0.507323			11.67	1.31831
11.68	0.175121			11.68	0.214282			11.68	0.469208			11.68	0.894234			11.68	0.452545			11.68	0.228255			11.68	0.416725			11.68	1.1852
11.69	0.176759			11.69	0.18114			11.69	0.489373			11.69	0.846091			11.69	0.455487			11.69	0.2078			11.69	0.507235			11.69	1.1893
11.7	0.172234			11.7	0.19205			11.7	0.462319			11.7	0.87553			11.7	0.451135			11.7	0.188868			11.7	0.497895			11.7	1.19561
11.71	0.191843			11.71	0.164134			11.71	0.453456			11.71	0.845841			11.71	0.442679			11.71	0.249228			11.71	0.51517			11.71	1.21614
11.72	0.172858			11.72	0.20501			11.72	0.466021			11.72	0.838973			11.72	0.415043			11.72	0.246299			11.72	0.568162			11.72	1.25876
11.73	0.192017			11.73	0.191041			11.73	0.48012			11.73	0.865246			11.73	0.376969			11.73	0.246947			11.73	0.505069			11.73	1.26499
11.74	0.196233			11.74	0.157693			11.74	0.426172			11.74	0.84365			11.74	0.365587			11.74	0.316338			11.74	0.54051			11.74	1.20681
11.75	0.178153			11.75	0.161681			11.75	0.47579			11.75	0.894842			11.75	0.392014			11.75	0.306734			11.75	0.555869			11.75	1.24775
11.76	0.170237			11.76	0.203564			11.76	0.429807			11.76	0.852377			11.76	0.441258			11.76	0.3012			11.76	0.586953			11.76	1.21075
11.77	0.16594			11.77	0.166308			11.77	0.474177			11.77	0.848067			11.77	0.445533			11.77	0.292882			11.77	0.637856			11.77	1.17297
11.78	0.165629			11.78	0.18887			11.78	0.448499			11.78	0.884881			11.78	0.42235			11.78	0.264332			11.78	0.586824			11.78	1.24334
11.79	0.184988			11.79	0.184449			11.79	0.443811			11.79	0.860369			11.79	0.375188			11.79	0.299986			11.79	0.548461			11.79	1.18609
11.8	0.183686			11.8	0.185934			11.8	0.440172			11.8	0.871239			11.8	0.416769			11.8	0.272188			11.8	0.478483			11.8	1.27094
11.81	0.181478			11.81	0.156626			11.81	0.433022			11.81	0.853245			11.81	0.425366			11.81	0.276954			11.81	0.516628			11.81	1.20674
11.82	0.182871			11.82	0.185278			11.82	0.422891			11.82	0.914332			11.82	0.416372			11.82	0.210955			11.82	0.480824			11.82	1.22603
11.83	0.180912			11.83	0.157462			11.83	0.411107			11.83	0.89076			11.83	0.433228			11.83	0.20716			11.83	0.577954			11.83	1.26927
11.84	0.166857			11.84	0.148986			11.84	0.442772			11.84	0.863149			11.84	0.457561			11.84	0.18128			11.84	0.587033			11.84	1.24111
11.85	0.174383			11.85	0.191164			11.85	0.426384			11.85	0.924621			11.85	0.436707			11.85	0.217672			11.85	0.615003			11.85	1.17263
11.86	0.172813			11.86	0.148743			11.86	0.43167			11.86	0.918992			11.86	0.444065			11.86	0.216295			11.86	0.679684			11.86	1.17155
11.87	0.176899			11.87	0.157244			11.87	0.445903			11.87	0.926968			11.87	0.45398			11.87	0.201705			11.87	0.787426			11.87	1.16855
11.88	0.175526			11.88	0.169243			11.88	0.457235			11.88	0.923552			11.88	0.442248			11.88	0.205039			11.88	0.784582			11.88	1.1839
11.89	0.174962			11.89	0.162183			11.89	0.415678			11.89	0.918179			11.89	0.437299			11.89	0.292419			11.89	0.757181			11.89	1.12199
11.9	0.176553			11.9	0.166812			11.9	0.418833			11.9	0.888773			11.9	0.457549			11.9	0.270442			11.9	0.731822			11.9	1.1897
11.91	0.175746			11.91	0.200204			11.91	0.409299			11.91	0.902295			11.91	0.443922			11.91	0.296304			11.91	0.678526			11.91	1.10939
11.92	0.165334			11.92	0.172728			11.92	0.377049			11.92	1.03714			11.92	0.430329			11.92	0.243079			11.92	0.715112			11.92	1.10301
11.93	0.158812			11.93	0.153483			11.93	0.419117			11.93	0.852675			11.93	0.414683			11.93	0.215564			11.93	0.693635			11.93	1.19695
11.94	0.179691			11.94	0.157737			11.94	0.417548			11.94	0.951175			11.94	0.409485			11.94	0.222221			11.94	0.68895			11.94	1.2152
11.95	0.168541			11.95	0.198656			11.95	0.424121			11.95	1.03994			11.95	0.389406			11.95	0.305074			11.95	0.684645			11.95	1.17493
11.96	0.173067			11.96	0.154615			11.96	0.479664			11.96	0.941708			11.96	0.43102			11.96	0.303879			11.96	0.731451			11.96	1.25634
11.97	0.188108			11.97	0.174761			11.97	0.454759			11.97	0.955159			11.97	0.424266			11.97	0.276996			11.97	0.687576			11.97	1.26234
11.98	0.181088			11.98	0.152751			11.98	0.434919			11.98	0.950639			11.98	0.434147			11.98	0.298579			11.98	0.817478			11.98	1.15714
11.99	0.178272			11.99	0.141291			11.99	0.45681			11.99	0.971149			11.99	0.412162			11.99	0.276718			11.99	0.708174			11.99	1.15998
12	0.172803			12	0.159911			12	0.427131			12	0.901786			12	0.405305			12	0.252			12	0.622486			12	1.15601
12.01	0.169805			12.01	0.181389			12.01	0.432962			12.01	0.917356			12.01	0.420117			12.01	0.283523			12.01	0.602723			12.01	1.20912
12.02	0.167395			12.02	0.162762			12.02	0.453775			12.02	0.924749			12.02	0.425536			12.02	0.339809			12.02	0.566851			12.02	1.1508
12.03	0.183649			12.03	0.127127			12.03	0.442028			12.03	0.807672			12.03	0.429033			12.03	0.29675			12.03	0.537879			12.03	1.17217
12.04	0.198413			12.04	0.158767			12.04	0.453953			12.04	0.911961			12.04	0.401885			12.04	0.325729			12.04	0.524216			12.04	1.20622
12.05	0.188026			12.05	0.175958			12.05	0.475209			12.05	0.91217			12.05	0.435044			12.05	0.22635			12.05	0.622816			12.05	1.15454
12.06	0.191939			12.06	0.155755			12.06	0.45666			12.06	0.919483			12.06	0.440984			12.06	0.267137			12.06	0.617842			12.06	1.15111
12.07	0.199964			12.07	0.168248			12.07	0.458794			12.07	0.904596			12.07	0.454597			12.07	0.276831			12.07	0.729279			12.07	1.14764
12.08	0.184578			12.08	0.15362			12.08	0.476255			12.08	0.927859			12.08	0.432705			12.08	0.297396			12.08	0.655195			12.08	1.21067
12.09	0.191869			12.09	0.178609			12.09	0.471492			12.09	0.90523			12.09	0.459734			12.09	0.2924			12.09	0.692222			12.09	1.16217
12.1	0.173726			12.1	0.161232			12.1	0.471265			12.1	0.88363			12.1	0.45159			12.1	0.292813			12.1	0.660087			12.1	1.13414
12.11	0.179591			12.11	0.1676			12.11	0.430921			12.11	0.909046			12.11	0.395977			12.11	0.27206			12.11	0.572261			12.11	1.15353
12.12	0.196544			12.12	0.155274			12.12	0.453523			12.12	0.963965			12.12	0.421347			12.12	0.303761			12.12	0.517059			12.12	1.18277
12.13	0.207354			12.13	0.169695			12.13	0.43737			12.13	0.925823			12.13	0.439643			12.13	0.316066			12.13	0.653723			12.13	1.19109
12.14	0.184538			12.14	0.159399			12.14	0.462715			12.14	0.865598			12.14	0.444736			12.14	0.312025			12.14	0.57659			12.14	1.23529
12.15	0.198338			12.15	0.138922			12.15	0.4711			12.15	0.909388			12.15	0.453926			12.15	0.309208			12.15	0.572411			12.15	1.24013
12.16	0.176509			12.16	0.199279			12.16	0.46601			12.16	0.875933			12.16	0.473264			12.16	0.28297			12.16	0.602003			12.16	1.17858
12.17	0.179767			12.17	0.170015			12.17	0.45568			12.17	0.842038			12.17	0.426702			12.17	0.305198			12.17	0.663387			12.17	1.21737
12.18	0.207307			12.18	0.175802			12.18	0.455547			12.18	0.844375			12.18	0.448824			12.18	0.312921			12.18	0.74602			12.18	1.22681
12.19	0.196356			12.19	0.195331			12.19	0.402492			12.19	0.815955			12.19	0.447406			12.19	0.33541			12.19	0.708094			12.19	1.09991
12.2	0.180597			12.2	0.19243			12.2	0.426918			12.2	0.890179			12.2	0.449636			12.2	0.312716			12.2	0.70169			12.2	1.17519
12.21	0.195576			12.21	0.202346			12.21	0.460768			12.21	0.866019			12.21	0.444481			12.21	0.298904			12.21	0.697282			12.21	1.19648
12.22	0.183139			12.22	0.19017			12.22	0.436565			12.22	0.855478			12.22	0.423265			12.22	0.301369			12.22	0.649665			12.22	1.20726
12.23	0.177119			12.23	0.19702			12.23	0.435309			12.23	0.885329			12.23	0.409894			12.23	0.274923			12.23	0.718817			12.23	1.17833
12.24	0.172867			12.24	0.216308			12.24	0.408726			12.24	0.9375			12.24	0.442142			12.24	0.30428			12.24	0.6938			12.24	1.21145
12.25	0.220467			12.25	0.174831			12.25	0.437168			12.25	0.863468			12.25	0.413149			12.25	0.307308			12.25	0.688445			12.25	1.22059
12.26	0.205726			12.26	0.194291			12.26	0.413519			12.26	0.862661			12.26	0.450618			12.26	0.278289			12.26	0.699162			12.26	1.22171
12.27	0.180914			12.27	0.18555			12.27	0.424181			12.27	0.912781			12.27	0.451271			12.27	0.283943			12.27	0.70015			12.27	1.18029
12.28	0.202032			12.28	0.169612			12.28	0.403258			12.28	0.801686			12.28	0.427803			12.28	0.281414			12.28	0.690079			12.28	1.2084
12.29	0.195746			12.29	0.22817			12.29	0.453099			12.29	0.849085			12.29	0.416979			12.29	0.307758			12.29	0.619119			12.29	1.19754
12.3	0.190015			12.3	0.183615			12.3	0.442668			12.3	0.86284			12.3	0.410491			12.3	0.282144			12.3	0.679285			12.3	1.16783
12.31	0.191085			12.31	0.191347			12.31	0.436459			12.31	0.879916			12.31	0.396076			12.31	0.26712			12.31	0.638011			12.31	1.24192
12.32	0.196801			12.32	0.191391			12.32	0.433451			12.32	0.869536			12.32	0.41572			12.32	0.27804			12.32	0.606742			12.32	1.18314
12.33	0.211801			12.33	0.183286			12.33	0.444624			12.33	0.822686			12.33	0.408184			12.33	0.296423			12.33	0.614502			12.33	1.2235
12.34	0.198477			12.34	0.189016			12.34	0.407971			12.34	0.935229			12.34	0.396949			12.34	0.281173			12.34	0.694289			12.34	1.18839
12.35	0.202389			12.35	0.183707			12.35	0.433573			12.35	0.922945			12.35	0.451424			12.35	0.302981			12.35	0.683623			12.35	1.20548
12.36	0.19626			12.36	0.206532			12.36	0.412088			12.36	0.82836			12.36	0.421142			12.36	0.287719			12.36	0.69552			12.36	1.19111
12.37	0.22088			12.37	0.224029			12.37	0.433858			12.37	0.831743			12.37	0.409165			12.37	0.272852			12.37	0.704641			12.37	1.20781
12.38	0.187356			12.38	0.255178			12.38	0.439271			12.38	0.838797			12.38	0.401697			12.38	0.227477			12.38	0.68989			12.38	1.17097
12.39	0.200745			12.39	0.213003			12.39	0.434606			12.39	0.89452			12.39	0.455109			12.39	0.236937			12.39	0.703822			12.39	1.31662
12.4	0.197878			12.4	0.200365			12.4	0.448991			12.4	0.879694			12.4	0.416164			12.4	0.318294			12.4	0.643558			12.4	1.26886
12.41	0.217787			12.41	0.170735			12.41	0.423843			12.41	0.876609			12.41	0.441915			12.41	0.344309			12.41	0.677724			12.41	1.22709
12.42	0.174332			12.42	0.227106			12.42	0.441664			12.42	0.983329			12.42	0.416107			12.42	0.270725			12.42	0.657295			12.42	1.22388
12.43	0.225356			12.43	0.198095			12.43	0.450515			12.43	0.888801			12.43	0.419007			12.43	0.274314			12.43	0.663971			12.43	1.24405
12.44	0.210088			12.44	0.168998			12.44	0.457786			12.44	0.943134			12.44	0.428445			12.44	0.344031			12.44	0.705683			12.44	1.27089
12.45	0.215892			12.45	0.190187			12.45	0.425668			12.45	0.836035			12.45	0.431799			12.45	0.279409			12.45	0.639961			12.45	1.23048
12.46	0.213749			12.46	0.225042			12.46	0.453457			12.46	0.85803			12.46	0.430208			12.46	0.308156			12.46	0.774326			12.46	1.19318
12.47	0.198987			12.47	0.198298			12.47	0.45266			12.47	0.896587			12.47	0.445298			12.47	0.331804			12.47	0.786687			12.47	1.28191
12.48	0.206143			12.48	0.182474			12.48	0.422466			12.48	0.847396			12.48	0.40186			12.48	0.302979			12.48	0.746631			12.48	1.25094
12.49	0.197401			12.49	0.160348			12.49	0.440898			12.49	0.85738			12.49	0.449993			12.49	0.33125			12.49	0.659424			12.49	1.2649
12.5	0.21807			12.5	0.216607			12.5	0.41649			12.5	0.944509			12.5	0.418436			12.5	0.275642			12.5	0.645767			12.5	1.26177
12.51	0.205366			12.51	0.186973			12.51	0.427915			12.51	0.876804			12.51	0.407292			12.51	0.286103			12.51	0.67845			12.51	1.24665
12.52	0.194651			12.52	0.227438			12.52	0.413295			12.52	0.928947			12.52	0.415831			12.52	0.247878			12.52	0.747659			12.52	1.25358
12.53	0.198527			12.53	0.207545			12.53	0.421954			12.53	0.831835			12.53	0.428142			12.53	0.29941			12.53	0.708141			12.53	1.28177
12.54	0.19653			12.54	0.175719			12.54	0.42595			12.54	0.866301			12.54	0.440114			12.54	0.303771			12.54	0.71046			12.54	1.23695
12.55	0.196107			12.55	0.202975			12.55	0.436711			12.55	0.895234			12.55	0.425091			12.55	0.312963			12.55	0.753091			12.55	1.22981
12.56	0.210647			12.56	0.195106			12.56	0.413035			12.56	0.900683			12.56	0.403164			12.56	0.297179			12.56	0.747652			12.56	1.22032
12.57	0.222332			12.57	0.177635			12.57	0.402854			12.57	0.815974			12.57	0.410699			12.57	0.305672			12.57	0.737989			12.57	1.21528
12.58	0.222273			12.58	0.182655			12.58	0.424823			12.58	0.891507			12.58	0.421425			12.58	0.301561			12.58	0.775898			12.58	1.2668
12.59	0.182494			12.59	0.201291			12.59	0.437313			12.59	0.965183			12.59	0.414005			12.59	0.259313			12.59	0.726594			12.59	1.26656
12.6	0.195487			12.6	0.206925			12.6	0.44786			12.6	0.792414			12.6	0.415458			12.6	0.292226			12.6	0.7047			12.6	1.25775
12.61	0.233435			12.61	0.192758			12.61	0.481011			12.61	0.83262			12.61	0.416672			12.61	0.300652			12.61	0.660078			12.61	1.21649
12.62	0.212767			12.62	0.186083			12.62	0.484626			12.62	0.894242			12.62	0.437554			12.62	0.29971			12.62	0.712826			12.62	1.26007
12.63	0.204568			12.63	0.165317			12.63	0.499076			12.63	0.882743			12.63	0.41784			12.63	0.325245			12.63	0.694722			12.63	1.21134
12.64	0.201172			12.64	0.195453			12.64	0.488576			12.64	0.889885			12.64	0.451553			12.64	0.306791			12.64	0.699931			12.64	1.13961
12.65	0.217172			12.65	0.189972			12.65	0.488555			12.65	0.89696			12.65	0.42587			12.65	0.30819			12.65	0.712387			12.65	1.15933
12.66	0.216414			12.66	0.181223			12.66	0.496307			12.66	0.849311			12.66	0.432744			12.66	0.292266			12.66	0.668806			12.66	1.18438
12.67	0.216399			12.67	0.197467			12.67	0.479502			12.67	0.894134			12.67	0.444721			12.67	0.293626			12.67	0.727854			12.67	1.1289
12.68	0.224058			12.68	0.177014			12.68	0.437289			12.68	0.786817			12.68	0.41491			12.68	0.296086			12.68	0.834912			12.68	1.19269
12.69	0.193811			12.69	0.202838			12.69	0.471104			12.69	0.895074			12.69	0.3893			12.69	0.262334			12.69	0.843135			12.69	1.19093
12.7	0.23014			12.7	0.186238			12.7	0.438733			12.7	0.803967			12.7	0.452841			12.7	0.303856			12.7	0.831307			12.7	1.20165
12.71	0.201547			12.71	0.159295			12.71	0.400898			12.71	0.863208			12.71	0.426544			12.71	0.29065			12.71	0.732255			12.71	1.28262
12.72	0.197051			12.72	0.167311			12.72	0.428102			12.72	0.817955			12.72	0.443037			12.72	0.28173			12.72	0.751031			12.72	1.26106
12.73	0.206172			12.73	0.17767			12.73	0.416284			12.73	0.816643			12.73	0.418014			12.73	0.318101			12.73	0.856579			12.73	1.22878
12.74	0.203686			12.74	0.168513			12.74	0.41825			12.74	0.786126			12.74	0.414343			12.74	0.319575			12.74	0.829148			12.74	1.24624
12.75	0.214277			12.75	0.183241			12.75	0.428205			12.75	0.843747			12.75	0.413652			12.75	0.350098			12.75	0.783582			12.75	1.24372
12.76	0.181227			12.76	0.206835			12.76	0.411837			12.76	0.966012			12.76	0.428239			12.76	0.301586			12.76	0.743832			12.76	1.21805
12.77	0.197869			12.77	0.18184			12.77	0.42109			12.77	0.781904			12.77	0.420786			12.77	0.249522			12.77	0.718834			12.77	1.23137
12.78	0.212573			12.78	0.181091			12.78	0.423831			12.78	0.912895			12.78	0.445404			12.78	0.308268			12.78	0.688756			12.78	1.20583
12.79	0.213371			12.79	0.165428			12.79	0.424106			12.79	0.902164			12.79	0.457802			12.79	0.307004			12.79	0.818252			12.79	1.28215
12.8	0.240541			12.8	0.175331			12.8	0.413216			12.8	0.827739			12.8	0.456158			12.8	0.218092			12.8	0.803253			12.8	1.26001
12.81	0.210347			12.81	0.178281			12.81	0.442013			12.81	0.852699			12.81	0.455159			12.81	0.289951			12.81	0.724753			12.81	1.26257
12.82	0.212187			12.82	0.161191			12.82	0.421548			12.82	0.797991			12.82	0.434374			12.82	0.315078			12.82	0.743571			12.82	1.27684
12.83	0.2115			12.83	0.179134			12.83	0.425808			12.83	0.905507			12.83	0.412537			12.83	0.361343			12.83	0.78662			12.83	1.12977
12.84	0.186259			12.84	0.177251			12.84	0.416419			12.84	0.755033			12.84	0.431465			12.84	0.35318			12.84	0.807288			12.84	1.15178
12.85	0.20484			12.85	0.1397			12.85	0.411336			12.85	0.861514			12.85	0.427668			12.85	0.348122			12.85	0.776776			12.85	1.18028
12.86	0.207827			12.86	0.191659			12.86	0.43719			12.86	0.885978			12.86	0.44744			12.86	0.335526			12.86	0.82317			12.86	1.24791
12.87	0.18414			12.87	0.188256			12.87	0.425519			12.87	0.874871			12.87	0.448081			12.87	0.33596			12.87	0.788683			12.87	1.30747
12.88	0.189821			12.88	0.146342			12.88	0.46661			12.88	0.836141			12.88	0.424571			12.88	0.303599			12.88	0.80857			12.88	1.24577
12.89	0.180173			12.89	0.171102			12.89	0.444021			12.89	0.900072			12.89	0.424781			12.89	0.270929			12.89	0.822594			12.89	1.28845
12.9	0.174318			12.9	0.181325			12.9	0.433163			12.9	0.843058			12.9	0.44414			12.9	0.294433			12.9	0.841374			12.9	1.24227
12.91	0.179935			12.91	0.192068			12.91	0.420051			12.91	0.86403			12.91	0.444725			12.91	0.293616			12.91	0.799612			12.91	1.22816
12.92	0.170079			12.92	0.160324			12.92	0.428505			12.92	0.8535			12.92	0.428347			12.92	0.265541			12.92	0.867209			12.92	1.24293
12.93	0.184587			12.93	0.165258			12.93	0.427206			12.93	0.780943			12.93	0.43753			12.93	0.238137			12.93	0.845161			12.93	1.19655
12.94	0.185998			12.94	0.186994			12.94	0.45879			12.94	0.757292			12.94	0.4458			12.94	0.295223			12.94	0.910785			12.94	1.21926
12.95	0.187074			12.95	0.158313			12.95	0.438375			12.95	0.878444			12.95	0.417466			12.95	0.309586			12.95	0.798439			12.95	1.2656
12.96	0.186925			12.96	0.179385			12.96	0.455282			12.96	0.858843			12.96	0.452545			12.96	0.343832			12.96	0.871597			12.96	1.20236
12.97	0.175061			12.97	0.188754			12.97	0.434592			12.97	0.893072			12.97	0.430963			12.97	0.29382			12.97	0.894059			12.97	1.19523
12.98	0.197658			12.98	0.163269			12.98	0.466538			12.98	0.924481			12.98	0.422584			12.98	0.311333			12.98	0.855784			12.98	1.20678
12.99	0.211546			12.99	0.154943			12.99	0.469325			12.99	0.936901			12.99	0.444664			12.99	0.312765			12.99	0.84445			12.99	1.21355
13	0.188837			13	0.203154			13	0.436958			13	0.889346			13	0.438798			13	0.321918			13	0.723423			13	1.20576
13.01	0.183254			13.01	0.186953			13.01	0.445141			13.01	0.863061			13.01	0.394903			13.01	0.284955			13.01	0.719736			13.01	1.30946
13.02	0.182473			13.02	0.148648			13.02	0.449902			13.02	0.85582			13.02	0.413826			13.02	0.306337			13.02	0.783888			13.02	1.26641
13.03	0.172478			13.03	0.199602			13.03	0.440513			13.03	0.846368			13.03	0.430692			13.03	0.319134			13.03	0.839754			13.03	1.27168
13.04	0.187392			13.04	0.161176			13.04	0.44181			13.04	0.863123			13.04	0.421869			13.04	0.301229			13.04	0.766794			13.04	1.25206
13.05	0.202776			13.05	0.14986			13.05	0.458844			13.05	0.814605			13.05	0.425079			13.05	0.312336			13.05	0.822671			13.05	1.24571
13.06	0.221212			13.06	0.163375			13.06	0.438474			13.06	0.844754			13.06	0.45555			13.06	0.321516			13.06	0.903547			13.06	1.21248
13.07	0.164075			13.07	0.210615			13.07	0.416707			13.07	0.872653			13.07	0.438013			13.07	0.312253			13.07	0.896091			13.07	1.26481
13.08	0.195899			13.08	0.193484			13.08	0.465621			13.08	0.876153			13.08	0.435297			13.08	0.333664			13.08	0.935167			13.08	1.24347
13.09	0.209168			13.09	0.173024			13.09	0.424425			13.09	0.819514			13.09	0.423371			13.09	0.262026			13.09	0.902225			13.09	1.22868
13.1	0.193579			13.1	0.205524			13.1	0.434466			13.1	0.779954			13.1	0.413292			13.1	0.298123			13.1	0.842747			13.1	1.21035
13.11	0.182342			13.11	0.215567			13.11	0.468585			13.11	0.867906			13.11	0.400623			13.11	0.283829			13.11	0.941237			13.11	1.25277
13.12	0.232475			13.12	0.190209			13.12	0.449342			13.12	0.837944			13.12	0.392064			13.12	0.263011			13.12	0.887592			13.12	1.17305
13.13	0.191153			13.13	0.229705			13.13	0.454215			13.13	0.908014			13.13	0.378911			13.13	0.252894			13.13	0.858642			13.13	1.24937
13.14	0.208566			13.14	0.190193			13.14	0.437832			13.14	0.947121			13.14	0.394918			13.14	0.277604			13.14	0.917693			13.14	1.19918
13.15	0.199456			13.15	0.213086			13.15	0.419441			13.15	0.833135			13.15	0.426849			13.15	0.316017			13.15	0.924627			13.15	1.18199
13.16	0.209967			13.16	0.244257			13.16	0.444275			13.16	0.893984			13.16	0.402896			13.16	0.262575			13.16	0.812778			13.16	1.26153
13.17	0.209382			13.17	0.212422			13.17	0.468683			13.17	0.909627			13.17	0.406657			13.17	0.240601			13.17	0.909048			13.17	1.20329
13.18	0.200019			13.18	0.219132			13.18	0.421995			13.18	0.88186			13.18	0.394407			13.18	0.299059			13.18	0.862696			13.18	1.19095
13.19	0.206776			13.19	0.216342			13.19	0.427518			13.19	0.881527			13.19	0.398101			13.19	0.272			13.19	0.822414			13.19	1.20269
13.2	0.188366			13.2	0.181546			13.2	0.431508			13.2	0.886641			13.2	0.403629			13.2	0.263227			13.2	0.807655			13.2	1.20336
13.21	0.198287			13.21	0.162901			13.21	0.406941			13.21	0.957868			13.21	0.409623			13.21	0.294136			13.21	0.7768			13.21	1.13224
13.22	0.184021			13.22	0.215497			13.22	0.439792			13.22	0.912548			13.22	0.406459			13.22	0.252804			13.22	0.759084			13.22	1.21037
13.23	0.196305			13.23	0.180597			13.23	0.446535			13.23	0.897446			13.23	0.394081			13.23	0.275746			13.23	0.721237			13.23	1.1446
13.24	0.197392			13.24	0.143905			13.24	0.39452			13.24	0.928454			13.24	0.398289			13.24	0.302138			13.24	0.832453			13.24	1.27057
13.25	0.194923			13.25	0.177956			13.25	0.443883			13.25	0.864201			13.25	0.438551			13.25	0.320876			13.25	0.858481			13.25	1.28227
13.26	0.174318			13.26	0.209945			13.26	0.424139			13.26	0.943963			13.26	0.45194			13.26	0.289771			13.26	0.855457			13.26	1.29231
13.27	0.20531			13.27	0.215085			13.27	0.455044			13.27	0.858407			13.27	0.430917			13.27	0.316254			13.27	0.891612			13.27	1.24362
13.28	0.227062			13.28	0.197895			13.28	0.444078			13.28	0.916856			13.28	0.410525			13.28	0.311126			13.28	0.926275			13.28	1.26451
13.29	0.202448			13.29	0.199315			13.29	0.434738			13.29	0.844761			13.29	0.472253			13.29	0.290914			13.29	0.894836			13.29	1.27006
13.3	0.213589			13.3	0.203379			13.3	0.456721			13.3	0.863024			13.3	0.394641			13.3	0.274981			13.3	0.891749			13.3	1.35565
13.31	0.212519			13.31	0.161678			13.31	0.462974			13.31	0.811082			13.31	0.398907			13.31	0.294343			13.31	0.92491			13.31	1.31323
13.32	0.212346			13.32	0.161552			13.32	0.469701			13.32	0.81054			13.32	0.446819			13.32	0.283014			13.32	0.869124			13.32	1.31354
13.33	0.200958			13.33	0.2027			13.33	0.479539			13.33	0.827347			13.33	0.430334			13.33	0.245061			13.33	0.907963			13.33	1.33484
13.34	0.208697			13.34	0.198237			13.34	0.459299			13.34	0.818894			13.34	0.41198			13.34	0.271747			13.34	0.898014			13.34	1.3029
13.35	0.205856			13.35	0.188836			13.35	0.458682			13.35	0.794618			13.35	0.402511			13.35	0.245343			13.35	0.836031			13.35	1.30288
13.36	0.183018			13.36	0.200293			13.36	0.427019			13.36	0.838081			13.36	0.46382			13.36	0.279877			13.36	0.919124			13.36	1.27336
13.37	0.186021			13.37	0.182439			13.37	0.434894			13.37	0.79437			13.37	0.425984			13.37	0.283284			13.37	0.890119			13.37	1.2816
13.38	0.198416			13.38	0.216778			13.38	0.427117			13.38	0.835106			13.38	0.43648			13.38	0.247105			13.38	0.861204			13.38	1.3033
13.39	0.186492			13.39	0.224908			13.39	0.448624			13.39	0.836186			13.39	0.420376			13.39	0.296462			13.39	0.871006			13.39	1.31987
13.4	0.201743			13.4	0.208382			13.4	0.429125			13.4	0.833082			13.4	0.440599			13.4	0.269302			13.4	0.951715			13.4	1.27552
13.41	0.1938			13.41	0.194819			13.41	0.424467			13.41	0.874746			13.41	0.402778			13.41	0.294897			13.41	0.864601			13.41	1.29163
13.42	0.194733			13.42	0.241391			13.42	0.419695			13.42	0.892528			13.42	0.405367			13.42	0.274743			13.42	0.957549			13.42	1.30677
13.43	0.212983			13.43	0.211957			13.43	0.414747			13.43	0.809658			13.43	0.379429			13.43	0.324194			13.43	0.887728			13.43	1.34563
13.44	0.201203			13.44	0.286587			13.44	0.420514			13.44	0.821326			13.44	0.424777			13.44	0.301736			13.44	0.994554			13.44	1.33076
13.45	0.183036			13.45	0.241451			13.45	0.380378			13.45	0.797187			13.45	0.394942			13.45	0.294998			13.45	0.933702			13.45	1.30446
13.46	0.186706			13.46	0.201182			13.46	0.412773			13.46	0.808216			13.46	0.414381			13.46	0.305261			13.46	0.985978			13.46	1.33559
13.47	0.189721			13.47	0.182497			13.47	0.405572			13.47	0.775341			13.47	0.431824			13.47	0.271121			13.47	0.831923			13.47	1.34162
13.48	0.207351			13.48	0.168322			13.48	0.403657			13.48	0.820999			13.48	0.425925			13.48	0.308172			13.48	0.902466			13.48	1.30455
13.49	0.207418			13.49	0.20242			13.49	0.412304			13.49	0.881523			13.49	0.425646			13.49	0.320001			13.49	0.912982			13.49	1.24167
13.5	0.188095			13.5	0.1704			13.5	0.388018			13.5	0.794442			13.5	0.423303			13.5	0.311736			13.5	1.00446			13.5	1.28194
13.51	0.185512			13.51	0.192596			13.51	0.413381			13.51	0.819641			13.51	0.404328			13.51	0.264799			13.51	1.0111			13.51	1.30758
13.52	0.21782			13.52	0.186437			13.52	0.411912			13.52	0.862409			13.52	0.412769			13.52	0.314331			13.52	0.965332			13.52	1.29185
13.53	0.242516			13.53	0.190568			13.53	0.439009			13.53	0.815331			13.53	0.454449			13.53	0.285468			13.53	1.08915			13.53	1.33017
13.54	0.194714			13.54	0.178397			13.54	0.42987			13.54	0.852986			13.54	0.437022			13.54	0.318343			13.54	1.10244			13.54	1.30728
13.55	0.185414			13.55	0.196709			13.55	0.430449			13.55	0.846927			13.55	0.400734			13.55	0.276094			13.55	1.03542			13.55	1.35301
13.56	0.178481			13.56	0.190983			13.56	0.452297			13.56	0.843095			13.56	0.409034			13.56	0.288771			13.56	0.949908			13.56	1.26807
13.57	0.193893			13.57	0.2209			13.57	0.456263			13.57	0.856649			13.57	0.441026			13.57	0.287705			13.57	0.979884			13.57	1.32819
13.58	0.181534			13.58	0.191658			13.58	0.424609			13.58	0.881694			13.58	0.44362			13.58	0.305313			13.58	0.917926			13.58	1.27672
13.59	0.200602			13.59	0.20704			13.59	0.431526			13.59	0.852391			13.59	0.453196			13.59	0.311464			13.59	0.97031			13.59	1.28464
13.6	0.208587			13.6	0.208969			13.6	0.428798			13.6	0.879095			13.6	0.440321			13.6	0.296341			13.6	0.961241			13.6	1.26652
13.61	0.193012			13.61	0.189781			13.61	0.425105			13.61	0.855575			13.61	0.390742			13.61	0.32345			13.61	1.00368			13.61	1.33695
13.62	0.231406			13.62	0.212402			13.62	0.398467			13.62	0.928949			13.62	0.442777			13.62	0.283006			13.62	0.987846			13.62	1.24102
13.63	0.214003			13.63	0.212965			13.63	0.423448			13.63	0.884401			13.63	0.434268			13.63	0.288182			13.63	1.12272			13.63	1.13704
13.64	0.220253			13.64	0.226428			13.64	0.424026			13.64	0.83701			13.64	0.395492			13.64	0.301419			13.64	1.09675			13.64	1.21101
13.65	0.192234			13.65	0.195809			13.65	0.43085			13.65	0.841983			13.65	0.404123			13.65	0.312492			13.65	1.05708			13.65	1.24423
13.66	0.208667			13.66	0.166023			13.66	0.447546			13.66	0.866112			13.66	0.437067			13.66	0.322045			13.66	0.985257			13.66	1.28146
13.67	0.19619			13.67	0.198706			13.67	0.433209			13.67	0.889671			13.67	0.420043			13.67	0.316532			13.67	0.941063			13.67	1.31698
13.68	0.172436			13.68	0.179705			13.68	0.422219			13.68	0.803046			13.68	0.440197			13.68	0.296515			13.68	0.893379			13.68	1.32909
13.69	0.183539			13.69	0.210692			13.69	0.413998			13.69	0.847442			13.69	0.429195			13.69	0.307638			13.69	0.96548			13.69	1.28349
13.7	0.205051			13.7	0.159858			13.7	0.420525			13.7	0.857154			13.7	0.451699			13.7	0.297718			13.7	1.04719			13.7	1.23903
13.71	0.192305			13.71	0.222854			13.71	0.46416			13.71	0.885611			13.71	0.426294			13.71	0.319599			13.71	0.899819			13.71	1.22743
13.72	0.180605			13.72	0.185373			13.72	0.446179			13.72	0.880533			13.72	0.41952			13.72	0.319765			13.72	1.02313			13.72	1.24965
13.73	0.183935			13.73	0.193711			13.73	0.423656			13.73	0.730244			13.73	0.398126			13.73	0.309956			13.73	0.999456			13.73	1.26419
13.74	0.175925			13.74	0.251889			13.74	0.411188			13.74	0.74754			13.74	0.412801			13.74	0.312813			13.74	0.997897			13.74	1.23392
13.75	0.195796			13.75	0.219697			13.75	0.442304			13.75	0.822941			13.75	0.415868			13.75	0.310096			13.75	0.857425			13.75	1.27016
13.76	0.194993			13.76	0.256995			13.76	0.452064			13.76	0.767513			13.76	0.437008			13.76	0.315831			13.76	0.940489			13.76	1.27467
13.77	0.189468			13.77	0.186532			13.77	0.416573			13.77	0.73141			13.77	0.396167			13.77	0.293574			13.77	1.00919			13.77	1.23262
13.78	0.184606			13.78	0.172357			13.78	0.422537			13.78	0.859092			13.78	0.409187			13.78	0.283052			13.78	1.04944			13.78	1.27556
13.79	0.193627			13.79	0.204821			13.79	0.413032			13.79	0.840184			13.79	0.461115			13.79	0.288946			13.79	0.948847			13.79	1.31365
13.8	0.178487			13.8	0.200555			13.8	0.4756			13.8	0.806113			13.8	0.440538			13.8	0.274065			13.8	0.984262			13.8	1.27104
13.81	0.168605			13.81	0.193007			13.81	0.482421			13.81	0.812977			13.81	0.436339			13.81	0.253686			13.81	0.988646			13.81	1.22843
13.82	0.184826			13.82	0.219986			13.82	0.48019			13.82	0.885512			13.82	0.415459			13.82	0.311968			13.82	0.940064			13.82	1.23779
13.83	0.1803			13.83	0.197019			13.83	0.471132			13.83	0.823564			13.83	0.42142			13.83	0.284457			13.83	0.8954			13.83	1.26034
13.84	0.175437			13.84	0.202503			13.84	0.462436			13.84	0.79786			13.84	0.445645			13.84	0.31607			13.84	1.04188			13.84	1.22957
13.85	0.188922			13.85	0.202206			13.85	0.448258			13.85	0.759882			13.85	0.430355			13.85	0.307472			13.85	1.02778			13.85	1.24476
13.86	0.18604			13.86	0.220278			13.86	0.470039			13.86	0.789606			13.86	0.429261			13.86	0.314726			13.86	1.01026			13.86	1.27539
13.87	0.173129			13.87	0.236049			13.87	0.463567			13.87	0.789765			13.87	0.426749			13.87	0.283537			13.87	1.03631			13.87	1.22772
13.88	0.178302			13.88	0.221067			13.88	0.449219			13.88	0.87601			13.88	0.440003			13.88	0.278602			13.88	0.972201			13.88	1.2444
13.89	0.17714			13.89	0.242073			13.89	0.421257			13.89	0.881405			13.89	0.447788			13.89	0.288552			13.89	1.0266			13.89	1.32092
13.9	0.16629			13.9	0.227665			13.9	0.43825			13.9	0.879399			13.9	0.433637			13.9	0.279305			13.9	1.0069			13.9	1.27611
13.91	0.193042			13.91	0.186973			13.91	0.465703			13.91	0.815455			13.91	0.408543			13.91	0.303261			13.91	1.04435			13.91	1.26126
13.92	0.202077			13.92	0.148537			13.92	0.44234			13.92	0.830227			13.92	0.418639			13.92	0.301168			13.92	1.12712			13.92	1.26634
13.93	0.168397			13.93	0.204119			13.93	0.423431			13.93	0.849022			13.93	0.417766			13.93	0.278007			13.93	1.07733			13.93	1.27121
13.94	0.178131			13.94	0.210556			13.94	0.447137			13.94	0.847499			13.94	0.43086			13.94	0.310641			13.94	1.00733			13.94	1.21578
13.95	0.197809			13.95	0.191581			13.95	0.407665			13.95	0.88909			13.95	0.454655			13.95	0.294433			13.95	0.947445			13.95	1.24844
13.96	0.168311			13.96	0.179321			13.96	0.428785			13.96	0.883425			13.96	0.412432			13.96	0.294996			13.96	0.980857			13.96	1.20539
13.97	0.184813			13.97	0.1542			13.97	0.432223			13.97	0.936277			13.97	0.398457			13.97	0.275916			13.97	0.965745			13.97	1.19796
13.98	0.204844			13.98	0.164072			13.98	0.429878			13.98	1.01056			13.98	0.398068			13.98	0.293147			13.98	0.997923			13.98	1.23695
13.99	0.196853			13.99	0.187948			13.99	0.420223			13.99	0.896184			13.99	0.464201			13.99	0.326727			13.99	0.992808			13.99	1.20965
14	0.190781			14	0.196605			14	0.447478			14	0.904112			14	0.431885			14	0.304584			14	0.976356			14	1.21716
14.01	0.160338			14.01	0.219561			14.01	0.444621			14.01	0.938631			14.01	0.461619			14.01	0.338583			14.01	0.943622			14.01	1.22189
14.02	0.198145			14.02	0.163669			14.02	0.44398			14.02	0.870706			14.02	0.453873			14.02	0.308655			14.02	1.01953			14.02	1.21285
14.03	0.21631			14.03	0.155806			14.03	0.425181			14.03	0.880877			14.03	0.437321			14.03	0.324949			14.03	0.935582			14.03	1.27704
14.04	0.193188			14.04	0.189357			14.04	0.456834			14.04	0.883425			14.04	0.456598			14.04	0.25829			14.04	0.871976			14.04	1.24589
14.05	0.160953			14.05	0.205822			14.05	0.421816			14.05	0.98148			14.05	0.434103			14.05	0.255476			14.05	0.812349			14.05	1.19595
14.06	0.164629			14.06	0.208693			14.06	0.453578			14.06	0.99113			14.06	0.425149			14.06	0.310999			14.06	0.799022			14.06	1.1914
14.07	0.177531			14.07	0.232189			14.07	0.449842			14.07	0.955904			14.07	0.426662			14.07	0.29195			14.07	0.662207			14.07	1.15302
14.08	0.168689			14.08	0.200791			14.08	0.458125			14.08	0.90874			14.08	0.407425			14.08	0.3113			14.08	0.701269			14.08	1.20582
14.09	0.182256			14.09	0.202488			14.09	0.45819			14.09	0.846369			14.09	0.453715			14.09	0.304192			14.09	0.808858			14.09	1.22543
14.1	0.179694			14.1	0.197574			14.1	0.451726			14.1	0.87646			14.1	0.418856			14.1	0.310812			14.1	0.826273			14.1	1.14368
14.11	0.19403			14.11	0.230197			14.11	0.443683			14.11	0.778139			14.11	0.428957			14.11	0.318616			14.11	0.822231			14.11	1.20754
14.12	0.179052			14.12	0.185031			14.12	0.424295			14.12	0.828275			14.12	0.415262			14.12	0.275532			14.12	0.782486			14.12	1.16629
14.13	0.199032			14.13	0.171288			14.13	0.421838			14.13	0.926089			14.13	0.434204			14.13	0.305086			14.13	0.87231			14.13	1.2328
14.14	0.18397			14.14	0.178547			14.14	0.41149			14.14	0.909374			14.14	0.459881			14.14	0.270881			14.14	0.84259			14.14	1.19726
14.15	0.196522			14.15	0.218269			14.15	0.410097			14.15	0.861443			14.15	0.461267			14.15	0.317785			14.15	0.787464			14.15	1.1953
14.16	0.207395			14.16	0.227595			14.16	0.420884			14.16	0.856412			14.16	0.451485			14.16	0.3043			14.16	0.802362			14.16	1.23165
14.17	0.211594			14.17	0.204591			14.17	0.435079			14.17	0.84561			14.17	0.423883			14.17	0.292531			14.17	0.823864			14.17	1.1949
14.18	0.20111			14.18	0.189181			14.18	0.404528			14.18	0.862238			14.18	0.469442			14.18	0.287821			14.18	0.793182			14.18	1.18463
14.19	0.201891			14.19	0.170974			14.19	0.41125			14.19	0.863511			14.19	0.457306			14.19	0.271938			14.19	0.813857			14.19	1.15937
14.2	0.20511			14.2	0.162957			14.2	0.439016			14.2	0.853789			14.2	0.448742			14.2	0.265397			14.2	0.769514			14.2	1.15895
14.21	0.219297			14.21	0.180015			14.21	0.434938			14.21	0.841524			14.21	0.451369			14.21	0.287838			14.21	0.78342			14.21	1.23232
14.22	0.194526			14.22	0.192833			14.22	0.410142			14.22	0.870421			14.22	0.479744			14.22	0.257761			14.22	0.788917			14.22	1.18598
14.23	0.216546			14.23	0.200812			14.23	0.45844			14.23	0.796782			14.23	0.436172			14.23	0.28594			14.23	0.779956			14.23	1.21482
14.24	0.229603			14.24	0.188892			14.24	0.46733			14.24	0.85037			14.24	0.399961			14.24	0.320472			14.24	0.77458			14.24	1.21088
14.25	0.211674			14.25	0.182101			14.25	0.442592			14.25	0.827842			14.25	0.443874			14.25	0.309041			14.25	0.753478			14.25	1.26856
14.26	0.199491			14.26	0.227229			14.26	0.45176			14.26	0.799651			14.26	0.439389			14.26	0.297918			14.26	0.776707			14.26	1.2599
14.27	0.229661			14.27	0.214991			14.27	0.465054			14.27	0.851987			14.27	0.419021			14.27	0.291873			14.27	0.759361			14.27	1.18227
14.28	0.215875			14.28	0.210468			14.28	0.473249			14.28	0.791581			14.28	0.441286			14.28	0.292615			14.28	0.813796			14.28	1.09642
14.29	0.238834			14.29	0.201543			14.29	0.483203			14.29	0.756462			14.29	0.439717			14.29	0.358312			14.29	0.793687			14.29	1.20956
14.3	0.215791			14.3	0.212128			14.3	0.458144			14.3	0.772306			14.3	0.463016			14.3	0.272483			14.3	0.836169			14.3	1.16968
14.31	0.205223			14.31	0.187964			14.31	0.449295			14.31	0.771251			14.31	0.466877			14.31	0.291446			14.31	0.88169			14.31	1.13595
14.32	0.21765			14.32	0.195121			14.32	0.447616			14.32	0.778918			14.32	0.475204			14.32	0.299965			14.32	0.807705			14.32	1.14271
14.33	0.196758			14.33	0.183391			14.33	0.459088			14.33	0.838195			14.33	0.426818			14.33	0.266768			14.33	0.841223			14.33	1.18403
14.34	0.217427			14.34	0.176006			14.34	0.444676			14.34	0.812098			14.34	0.452455			14.34	0.273315			14.34	0.885009			14.34	1.07602
14.35	0.214263			14.35	0.197			14.35	0.455003			14.35	0.795506			14.35	0.435267			14.35	0.298826			14.35	0.911718			14.35	1.1409
14.36	0.182813			14.36	0.165472			14.36	0.457409			14.36	0.758488			14.36	0.445426			14.36	0.252568			14.36	0.849788			14.36	1.18423
14.37	0.196735			14.37	0.212152			14.37	0.425485			14.37	0.858394			14.37	0.48295			14.37	0.333432			14.37	0.945308			14.37	1.12292
14.38	0.18094			14.38	0.209966			14.38	0.472342			14.38	0.771095			14.38	0.441082			14.38	0.284883			14.38	0.841194			14.38	1.20674
14.39	0.198859			14.39	0.215713			14.39	0.458466			14.39	0.766801			14.39	0.408539			14.39	0.278357			14.39	0.8162			14.39	1.26895
14.4	0.179103			14.4	0.190272			14.4	0.438867			14.4	0.811569			14.4	0.423208			14.4	0.304479			14.4	0.876765			14.4	1.19575
14.41	0.187748			14.41	0.205404			14.41	0.463447			14.41	0.768544			14.41	0.397371			14.41	0.310695			14.41	0.876412			14.41	1.17302
14.42	0.198122			14.42	0.203393			14.42	0.470653			14.42	0.753372			14.42	0.421592			14.42	0.265249			14.42	0.834659			14.42	1.19044
14.43	0.19329			14.43	0.184287			14.43	0.454224			14.43	0.793888			14.43	0.400026			14.43	0.282694			14.43	0.852703			14.43	1.16279
14.44	0.188041			14.44	0.199589			14.44	0.464388			14.44	0.732768			14.44	0.44902			14.44	0.259704			14.44	0.841934			14.44	1.23095
14.45	0.165297			14.45	0.222134			14.45	0.48711			14.45	0.8095			14.45	0.453158			14.45	0.312047			14.45	0.789721			14.45	1.18914
14.46	0.166929			14.46	0.187069			14.46	0.473624			14.46	0.775777			14.46	0.446749			14.46	0.296447			14.46	0.79271			14.46	1.13958
14.47	0.176116			14.47	0.20469			14.47	0.466473			14.47	0.802068			14.47	0.424828			14.47	0.299556			14.47	0.761621			14.47	1.16766
14.48	0.185466			14.48	0.210482			14.48	0.487217			14.48	0.82554			14.48	0.421463			14.48	0.281226			14.48	0.7614			14.48	1.09445
14.49	0.187775			14.49	0.253944			14.49	0.478699			14.49	0.778572			14.49	0.411759			14.49	0.267504			14.49	0.789766			14.49	1.10936
14.5	0.170339			14.5	0.21579			14.5	0.463281			14.5	0.757343			14.5	0.458948			14.5	0.264622			14.5	0.747565			14.5	1.05855
14.51	0.177769			14.51	0.177384			14.51	0.470794			14.51	0.745482			14.51	0.432051			14.51	0.311556			14.51	0.783167			14.51	1.12437
14.52	0.185551			14.52	0.178932			14.52	0.532975			14.52	0.731278			14.52	0.427246			14.52	0.291612			14.52	0.805925			14.52	1.13643
14.53	0.198603			14.53	0.253525			14.53	0.478971			14.53	0.732726			14.53	0.414215			14.53	0.275531			14.53	0.943262			14.53	1.20939
14.54	0.185147			14.54	0.197423			14.54	0.473378			14.54	0.735163			14.54	0.410256			14.54	0.291715			14.54	0.870098			14.54	1.19601
14.55	0.184382			14.55	0.198153			14.55	0.505075			14.55	0.864718			14.55	0.415681			14.55	0.32208			14.55	0.80994			14.55	1.21472
14.56	0.179353			14.56	0.186378			14.56	0.482326			14.56	0.745974			14.56	0.428061			14.56	2.74799			14.56	0.872089			14.56	1.18188
14.57	0.186452			14.57	0.191758			14.57	0.4778			14.57	0.742806			14.57	0.398774			14.57	0.299996			14.57	0.864741			14.57	1.23005
14.58	0.19138			14.58	0.178588			14.58	0.491149			14.58	0.877036			14.58	0.40205			14.58	0.290832			14.58	0.768991			14.58	1.17976
14.59	0.16959			14.59	0.2009			14.59	0.505777			14.59	0.791575			14.59	0.404247			14.59	2.78169			14.59	0.776758			14.59	1.20419
14.6	0.187524			14.6	0.212687			14.6	0.473027			14.6	0.845048			14.6	0.406269			14.6	2.80768			14.6	0.855413			14.6	1.14336
14.61	0.173092			14.61	0.230218			14.61	0.461514			14.61	0.848282			14.61	0.413059			14.61	2.78432			14.61	0.774924			14.61	1.18531
14.62	0.176609			14.62	0.241779			14.62	0.510654			14.62	0.830489			14.62	0.416013			14.62	2.78319			14.62	0.834326			14.62	1.18021
14.63	0.200125			14.63	0.243604			14.63	0.465767			14.63	0.821083			14.63	0.417036			14.63	2.7884			14.63	0.889845			14.63	1.2291
14.64	0.18667			14.64	0.229627			14.64	0.478901			14.64	0.86158			14.64	0.454879			14.64	2.78424			14.64	0.857483			14.64	1.164
14.65	0.184218			14.65	0.195175			14.65	0.471157			14.65	0.789794			14.65	0.435526			14.65	2.7704			14.65	0.868724			14.65	1.18237
14.66	0.206603			14.66	0.236451			14.66	0.513265			14.66	0.824079			14.66	0.436654			14.66	2.78634			14.66	0.776536			14.66	1.18434
14.67	0.173217			14.67	0.214912			14.67	0.521359			14.67	0.819454			14.67	0.435924			14.67	2.75245			14.67	0.733823			14.67	1.18426
14.68	0.223138			14.68	0.162613			14.68	0.500996			14.68	0.792056			14.68	0.420485			14.68	2.79524			14.68	0.839388			14.68	1.14617
14.69	0.209673			14.69	0.2131			14.69	0.461682			14.69	0.821419			14.69	0.434171			14.69	2.79504			14.69	0.78732			14.69	1.16896
14.7	0.20293			14.7	0.187256			14.7	0.499095			14.7	0.811388			14.7	0.439861			14.7	2.75358			14.7	0.829358			14.7	1.17234
14.71	0.17614			14.71	0.198824			14.71	0.507388			14.71	0.774915			14.71	0.443458			14.71	2.77206			14.71	0.825849			14.71	1.1208
14.72	0.179478			14.72	0.233413			14.72	0.467372			14.72	0.74224			14.72	0.409614			14.72	2.71414			14.72	0.792975			14.72	1.14369
14.73	0.190022			14.73	0.241169			14.73	0.430423			14.73	0.796157			14.73	0.394874			14.73	2.73319			14.73	0.807097			14.73	1.19496
14.74	0.165666			14.74	0.225884			14.74	0.477463			14.74	0.775552			14.74	0.413575			14.74	2.75022			14.74	0.858297			14.74	1.17142
14.75	0.175011			14.75	0.198602			14.75	0.491781			14.75	0.80235			14.75	0.444664			14.75	2.76929			14.75	0.850988			14.75	1.20037
14.76	0.192996			14.76	0.196331			14.76	0.448838			14.76	0.782411			14.76	0.424			14.76	2.7259			14.76	0.832772			14.76	1.18771
14.77	0.16377			14.77	0.185842			14.77	0.452488			14.77	0.768435			14.77	0.420325			14.77	2.73859			14.77	0.87277			14.77	1.20088
14.78	0.191058			14.78	0.198126			14.78	0.428017			14.78	0.715212			14.78	0.421341			14.78	2.74031			14.78	0.936997			14.78	1.16579
14.79	0.178365			14.79	0.197568			14.79	0.412542			14.79	0.788736			14.79	0.41502			14.79	2.77133			14.79	0.814908			14.79	1.13267
14.8	0.180233			14.8	0.185827			14.8	0.395254			14.8	0.731353			14.8	0.418805			14.8	2.74783			14.8	0.877515			14.8	1.17215
14.81	0.186746			14.81	0.194392			14.81	0.377189			14.81	0.71392			14.81	0.429072			14.81	2.73315			14.81	0.928838			14.81	1.17961
14.82	0.180956			14.82	0.265769			14.82	0.444235			14.82	0.828512			14.82	0.391059			14.82	2.73686			14.82	0.90194			14.82	1.15269
14.83	0.189234			14.83	0.203852			14.83	0.423508			14.83	0.782052			14.83	0.436011			14.83	2.72302			14.83	0.877246			14.83	1.17364
14.84	0.174229			14.84	0.211928			14.84	0.431438			14.84	0.772108			14.84	0.39213			14.84	0.292314			14.84	0.877976			14.84	1.17653
14.85	0.169198			14.85	0.220033			14.85	0.418504			14.85	0.808697			14.85	0.436213			14.85	2.75101			14.85	0.882704			14.85	1.14844
14.86	0.175169			14.86	0.199163			14.86	0.392219			14.86	0.756908			14.86	0.425629			14.86	2.74793			14.86	0.918753			14.86	1.21442
14.87	0.184397			14.87	0.228643			14.87	0.447142			14.87	0.787754			14.87	0.421687			14.87	2.7428			14.87	0.974694			14.87	1.17976
14.88	0.168141			14.88	0.208571			14.88	0.457851			14.88	0.820259			14.88	0.427547			14.88	2.729			14.88	0.973249			14.88	1.2161
14.89	0.17984			14.89	0.230307			14.89	0.438253			14.89	0.804406			14.89	0.412028			14.89	2.74503			14.89	0.921014			14.89	1.2333
14.9	0.176356			14.9	0.254659			14.9	0.437513			14.9	0.788133			14.9	0.394924			14.9	2.74977			14.9	0.850202			14.9	1.23748
14.91	0.184283			14.91	0.266581			14.91	0.472965			14.91	0.775405			14.91	0.415419			14.91	2.7617			14.91	0.864114			14.91	1.22578
14.92	0.175075			14.92	0.248062			14.92	0.411938			14.92	0.727912			14.92	0.432985			14.92	2.78763			14.92	0.812634			14.92	1.23676
14.93	0.188958			14.93	0.217757			14.93	0.397384			14.93	0.727428			14.93	0.441457			14.93	2.76892			14.93	0.859287			14.93	1.23217
14.94	0.185001			14.94	0.231415			14.94	0.409755			14.94	0.731714			14.94	0.438366			14.94	2.76404			14.94	0.807211			14.94	1.21093
14.95	0.183848			14.95	0.196032			14.95	0.426307			14.95	0.792982			14.95	0.378283			14.95	2.76495			14.95	0.858066			14.95	1.24259
14.96	0.197295			14.96	0.200068			14.96	0.438554			14.96	0.774825			14.96	0.40817			14.96	2.75627			14.96	0.850728			14.96	1.26578
14.97	0.188781			14.97	0.20997			14.97	0.540878			14.97	0.769581			14.97	0.407963			14.97	2.74133			14.97	0.81369			14.97	1.23954
14.98	0.176042			14.98	0.163966			14.98	0.439353			14.98	0.720212			14.98	0.433296			14.98	2.70339			14.98	0.874607			14.98	1.23086
14.99	0.184493			14.99	0.161614			14.99	0.472824			14.99	0.739947			14.99	0.437792			14.99	2.70665			14.99	0.810655			14.99	1.20744
15	0.184706			15	0.174437			15	0.496098			15	0.726041			15	0.404443			15	2.72789			15	0.866469			15	1.17957
15.01	0.187241			15.01	0.204026			15.01	0.493998			15.01	0.723666			15.01	0.431822			15.01	2.72028			15.01	0.904378			15.01	1.15051
15.02	0.18841			15.02	0.242646			15.02	0.51845			15.02	0.7643			15.02	0.417643			15.02	2.75384			15.02	0.928114			15.02	1.13808
15.03	0.18947			15.03	0.217168			15.03	0.516931			15.03	0.718128			15.03	0.422513			15.03	2.74213			15.03	0.870915			15.03	1.09708
15.04	0.182653			15.04	0.1964			15.04	0.488623			15.04	0.783159			15.04	0.421171			15.04	0.249595			15.04	0.865122			15.04	1.11901
15.05	0.183191			15.05	0.216535			15.05	0.518385			15.05	0.805885			15.05	0.397556			15.05	0.282208			15.05	0.875779			15.05	1.14978
15.06	0.185034			15.06	0.201328			15.06	0.508568			15.06	0.747403			15.06	0.444887			15.06	0.294921			15.06	0.948154			15.06	1.18908
15.07	0.18983			15.07	0.233998			15.07	0.518366			15.07	0.779463			15.07	0.420097			15.07	0.312524			15.07	1.0107			15.07	1.17233
15.08	0.200048			15.08	0.191154			15.08	0.536148			15.08	0.779906			15.08	0.431618			15.08	0.290567			15.08	0.966343			15.08	1.17653
15.09	0.178609			15.09	0.201629			15.09	0.570559			15.09	0.764556			15.09	0.421623			15.09	2.68411			15.09	1.05508			15.09	1.27594
15.1	0.189792			15.1	0.204814			15.1	0.619522			15.1	0.785132			15.1	0.430029			15.1	2.70835			15.1	0.987567			15.1	1.18054
15.11	0.201131			15.11	0.24399			15.11	0.616804			15.11	0.766461			15.11	0.455584			15.11	2.75515			15.11	0.917512			15.11	1.23684
15.12	0.157801			15.12	0.184421			15.12	0.626611			15.12	0.696893			15.12	0.404735			15.12	2.70243			15.12	0.793168			15.12	1.21109
15.13	0.17848			15.13	0.215373			15.13	0.563152			15.13	0.740719			15.13	0.403494			15.13	2.72386			15.13	0.84447			15.13	1.26804
15.14	0.186369			15.14	0.201322			15.14	0.545108			15.14	0.734016			15.14	0.409444			15.14	2.68915			15.14	0.84372			15.14	1.22136
15.15	0.18887			15.15	0.200032			15.15	0.577792			15.15	0.779984			15.15	0.425781			15.15	2.70388			15.15	0.905277			15.15	1.23439
15.16	0.188536			15.16	0.215929			15.16	0.530165			15.16	0.786636			15.16	0.411946			15.16	2.67831			15.16	0.797407			15.16	1.2097
15.17	0.184682			15.17	0.210978			15.17	0.513412			15.17	0.745581			15.17	0.416084			15.17	2.74636			15.17	0.768028			15.17	1.23571
15.18	0.188584			15.18	0.227055			15.18	0.506828			15.18	0.742112			15.18	0.41416			15.18	2.6933			15.18	0.738145			15.18	1.235
15.19	0.193341			15.19	0.217563			15.19	0.521186			15.19	0.797936			15.19	0.412403			15.19	2.73045			15.19	0.701171			15.19	1.23758
15.2	0.187207			15.2	0.20601			15.2	0.516849			15.2	0.801181			15.2	0.385808			15.2	2.69108			15.2	0.769495			15.2	1.13971
15.21	0.180083			15.21	0.219834			15.21	0.539031			15.21	0.759167			15.21	0.389771			15.21	2.72556			15.21	0.718163			15.21	1.1945
15.22	0.19179			15.22	0.229282			15.22	0.526172			15.22	0.771088			15.22	0.396451			15.22	2.68426			15.22	0.716929			15.22	1.20564
15.23	0.182169			15.23	0.198551			15.23	0.49208			15.23	0.844281			15.23	0.438179			15.23	2.73218			15.23	0.756833			15.23	1.16197
15.24	0.173735			15.24	0.193109			15.24	0.508119			15.24	0.786262			15.24	0.450136			15.24	2.75626			15.24	0.755153			15.24	1.17535
15.25	0.183531			15.25	0.225221			15.25	0.510127			15.25	0.81055			15.25	0.431942			15.25	2.75327			15.25	0.839862			15.25	1.20084
15.26	0.182289			15.26	0.203545			15.26	0.542651			15.26	0.838825			15.26	0.449326			15.26	2.76357			15.26	0.772822			15.26	1.21288
15.27	0.179495			15.27	0.272242			15.27	0.454576			15.27	0.721094			15.27	0.441526			15.27	0.256109			15.27	0.704294			15.27	1.20681
15.28	0.183853			15.28	0.239007			15.28	0.507526			15.28	0.722395			15.28	0.431614			15.28	2.65877			15.28	0.730722			15.28	1.27201
15.29	0.188392			15.29	0.200197			15.29	0.455107			15.29	0.760957			15.29	0.43386			15.29	2.63479			15.29	0.769091			15.29	1.28042
15.3	0.185224			15.3	0.179872			15.3	0.483376			15.3	0.804037			15.3	0.447241			15.3	2.69369			15.3	0.778553			15.3	1.26559
15.31	0.189577			15.31	0.213321			15.31	0.436845			15.31	0.768753			15.31	0.452273			15.31	2.66111			15.31	0.787415			15.31	1.33383
15.32	0.185245			15.32	0.204556			15.32	0.48931			15.32	0.819927			15.32	0.46435			15.32	2.75121			15.32	0.771629			15.32	1.29587
15.33	0.182727			15.33	0.218592			15.33	0.500386			15.33	0.76509			15.33	0.438586			15.33	2.66871			15.33	0.662766			15.33	1.34207
15.34	0.172084			15.34	0.23465			15.34	0.505662			15.34	0.793949			15.34	0.450775			15.34	2.69078			15.34	0.700822			15.34	1.31266
15.35	0.174311			15.35	0.194529			15.35	0.479742			15.35	0.825844			15.35	0.415836			15.35	2.72474			15.35	0.713611			15.35	1.35434
15.36	0.176696			15.36	0.203011			15.36	0.505752			15.36	0.799572			15.36	0.44992			15.36	2.66832			15.36	0.719746			15.36	1.32443
15.37	0.171501			15.37	0.193492			15.37	0.512255			15.37	0.824937			15.37	0.42054			15.37	2.64344			15.37	0.725712			15.37	1.29996
15.38	0.19104			15.38	0.176954			15.38	0.533315			15.38	0.767852			15.38	0.421127			15.38	2.60327			15.38	0.765071			15.38	1.29656
15.39	0.206036			15.39	0.21172			15.39	0.518528			15.39	0.772996			15.39	0.431767			15.39	2.63918			15.39	0.701926			15.39	1.22547
15.4	0.189202			15.4	0.251823			15.4	0.493474			15.4	0.750331			15.4	0.4355			15.4	2.61799			15.4	0.706114			15.4	1.24287
15.41	0.185957			15.41	0.221876			15.41	0.531761			15.41	0.783305			15.41	0.422503			15.41	2.59909			15.41	0.782169			15.41	1.27383
15.42	0.160266			15.42	0.211132			15.42	0.507006			15.42	0.787343			15.42	0.402103			15.42	2.6794			15.42	0.782875			15.42	1.26437
15.43	0.185509			15.43	0.242312			15.43	0.531982			15.43	0.813045			15.43	0.396249			15.43	2.64725			15.43	0.69246			15.43	1.2944
15.44	0.188409			15.44	0.220979			15.44	0.547964			15.44	0.842773			15.44	0.416218			15.44	2.60972			15.44	0.700143			15.44	1.21323
15.45	0.19565			15.45	0.200782			15.45	0.540042			15.45	0.779882			15.45	0.413644			15.45	2.66863			15.45	0.630118			15.45	1.29971
15.46	0.178311			15.46	0.23083			15.46	0.508345			15.46	0.790582			15.46	0.435739			15.46	2.66162			15.46	0.663594			15.46	1.24829
15.47	0.182074			15.47	0.247909			15.47	0.531055			15.47	0.816661			15.47	0.419234			15.47	2.63127			15.47	0.723962			15.47	1.27848
15.48	0.181174			15.48	0.19368			15.48	0.561632			15.48	0.817154			15.48	0.417164			15.48	2.68233			15.48	0.80983			15.48	1.23043
15.49	0.185651			15.49	0.270154			15.49	0.494931			15.49	0.849028			15.49	0.44322			15.49	2.62445			15.49	0.696467			15.49	1.22273
15.5	0.183209			15.5	0.230322			15.5	0.52088			15.5	0.794366			15.5	0.40352			15.5	2.68917			15.5	0.774174			15.5	1.22019
15.51	0.186565			15.51	0.231557			15.51	0.488368			15.51	0.756706			15.51	0.424489			15.51	2.68858			15.51	0.692141			15.51	1.15322
15.52	0.193024			15.52	0.18637			15.52	0.530602			15.52	0.814027			15.52	0.424745			15.52	2.6668			15.52	0.764396			15.52	1.19856
15.53	0.196426			15.53	0.25392			15.53	0.507111			15.53	0.768962			15.53	0.447363			15.53	2.68752			15.53	0.682584			15.53	1.19189
15.54	0.182211			15.54	0.23794			15.54	0.476795			15.54	0.839244			15.54	0.424616			15.54	2.63183			15.54	0.646778			15.54	1.22811
15.55	0.178169			15.55	0.199044			15.55	0.512736			15.55	0.819364			15.55	0.450681			15.55	2.65288			15.55	0.673675			15.55	1.26269
15.56	0.184312			15.56	0.203584			15.56	0.452626			15.56	0.772411			15.56	0.437201			15.56	2.63267			15.56	0.685241			15.56	1.21202
15.57	0.193804			15.57	0.223419			15.57	0.470461			15.57	0.810039			15.57	0.419452			15.57	2.65173			15.57	0.64656			15.57	1.21573
15.58	0.174449			15.58	0.191254			15.58	0.47571			15.58	0.836931			15.58	0.440339			15.58	2.65084			15.58	0.674547			15.58	1.21548
15.59	0.176498			15.59	0.257891			15.59	0.477087			15.59	0.813312			15.59	0.445223			15.59	2.69397			15.59	0.67435			15.59	1.28901
15.6	0.17676			15.6	0.212849			15.6	0.509905			15.6	0.805887			15.6	0.423804			15.6	2.6662			15.6	0.618966			15.6	1.30465
15.61	0.183592			15.61	0.210067			15.61	0.426768			15.61	0.83946			15.61	0.407445			15.61	2.6198			15.61	0.589028			15.61	1.25286
15.62	0.165997			15.62	0.2532			15.62	0.445196			15.62	0.790141			15.62	0.400381			15.62	2.61364			15.62	0.603114			15.62	1.22956
15.63	0.174894			15.63	0.19719			15.63	0.455105			15.63	0.796471			15.63	0.393619			15.63	2.63947			15.63	0.703668			15.63	1.21501
15.64	0.19251			15.64	0.224109			15.64	0.452522			15.64	0.811575			15.64	0.36912			15.64	2.64408			15.64	0.619928			15.64	1.21007
15.65	0.190706			15.65	0.231485			15.65	0.471282			15.65	0.823878			15.65	0.414105			15.65	2.65435			15.65	0.665416			15.65	1.23156
15.66	0.184339			15.66	0.214092			15.66	0.443282			15.66	0.859224			15.66	0.40561			15.66	2.66865			15.66	0.642546			15.66	1.26191
15.67	0.185816			15.67	0.185987			15.67	0.45385			15.67	0.762347			15.67	0.395077			15.67	2.69563			15.67	0.575407			15.67	1.31641
15.68	0.18076			15.68	0.163681			15.68	0.392749			15.68	0.760842			15.68	0.417123			15.68	0.26504			15.68	0.617992			15.68	1.28841
15.69	0.169119			15.69	0.165593			15.69	0.442971			15.69	0.826294			15.69	0.437274			15.69	2.67657			15.69	0.640554			15.69	1.23771
15.7	0.171562			15.7	0.139792			15.7	0.499388			15.7	0.781373			15.7	0.414875			15.7	2.6533			15.7	0.701317			15.7	1.33027
15.71	0.169884			15.71	0.163985			15.71	0.542703			15.71	0.830145			15.71	0.423532			15.71	2.66419			15.71	0.69093			15.71	1.29785
15.72	0.191125			15.72	0.169854			15.72	0.52723			15.72	0.852363			15.72	0.39608			15.72	0.270386			15.72	0.629128			15.72	1.27927
15.73	0.186145			15.73	0.181413			15.73	0.592583			15.73	0.791313			15.73	0.404074			15.73	0.266243			15.73	0.649193			15.73	1.19411
15.74	0.172732			15.74	0.147914			15.74	0.55273			15.74	0.786642			15.74	0.451787			15.74	2.70462			15.74	0.610753			15.74	1.26361
15.75	0.180882			15.75	0.148047			15.75	0.53717			15.75	0.786739			15.75	0.414915			15.75	0.297685			15.75	0.603079			15.75	1.20993
15.76	0.191618			15.76	0.167876			15.76	0.563572			15.76	0.810042			15.76	0.424999			15.76	0.267879			15.76	0.68924			15.76	1.24382
15.77	0.165679			15.77	0.146794			15.77	0.569476			15.77	0.788044			15.77	0.450936			15.77	0.287277			15.77	0.616653			15.77	1.2675
15.78	0.171861			15.78	0.180149			15.78	0.577986			15.78	0.809148			15.78	0.401588			15.78	0.290926			15.78	0.615029			15.78	1.3102
15.79	0.178978			15.79	0.141377			15.79	0.581424			15.79	0.789549			15.79	0.417499			15.79	0.285666			15.79	0.654577			15.79	1.22019
15.8	0.180478			15.8	0.17515			15.8	0.538987			15.8	0.759482			15.8	0.435322			15.8	0.300433			15.8	0.693641			15.8	1.21886
15.81	0.171742			15.81	0.173928			15.81	0.552234			15.81	0.810375			15.81	0.412596			15.81	0.274183			15.81	0.715523			15.81	1.17742
15.82	0.157355			15.82	0.148143			15.82	0.566814			15.82	0.859372			15.82	0.394099			15.82	0.319918			15.82	0.751144			15.82	1.20619
15.83	0.156128			15.83	0.137258			15.83	0.540831			15.83	0.781766			15.83	0.407312			15.83	0.29352			15.83	0.85129			15.83	1.19156
15.84	0.16412			15.84	0.125873			15.84	0.53931			15.84	0.837537			15.84	0.3908			15.84	0.305584			15.84	0.84064			15.84	1.18724
15.85	0.158165			15.85	0.185165			15.85	0.515395			15.85	0.822439			15.85	0.405068			15.85	0.334165			15.85	0.781475			15.85	1.21181
15.86	0.163442			15.86	0.168835			15.86	0.520985			15.86	0.829224			15.86	0.405677			15.86	0.284615			15.86	0.691024			15.86	1.17421
15.87	0.170127			15.87	0.198447			15.87	0.506386			15.87	0.809344			15.87	0.392152			15.87	0.276491			15.87	0.720317			15.87	1.22748
15.88	0.184305			15.88	0.153902			15.88	0.539371			15.88	0.829964			15.88	0.417717			15.88	0.307437			15.88	0.733077			15.88	1.21974
15.89	0.176376			15.89	0.158571			15.89	0.533716			15.89	0.871115			15.89	0.430927			15.89	0.268932			15.89	0.685519			15.89	1.1951
15.9	0.184947			15.9	0.154269			15.9	0.512015			15.9	0.747526			15.9	0.414001			15.9	0.280694			15.9	0.772206			15.9	1.23742
15.91	0.187531			15.91	0.179188			15.91	0.514208			15.91	0.775449			15.91	0.382406			15.91	0.310714			15.91	0.71633			15.91	1.19792
15.92	0.196461			15.92	0.142571			15.92	0.488695			15.92	0.782727			15.92	0.408406			15.92	0.275336			15.92	0.758167			15.92	1.21375
15.93	0.174258			15.93	0.14734			15.93	0.475303			15.93	0.729198			15.93	0.419202			15.93	0.268447			15.93	0.673503			15.93	1.2257
15.94	0.188304			15.94	0.148101			15.94	0.491391			15.94	0.768188			15.94	0.436424			15.94	0.273855			15.94	0.752258			15.94	1.27332
15.95	0.219979			15.95	0.117322			15.95	0.508853			15.95	0.806307			15.95	0.398492			15.95	0.284946			15.95	0.794267			15.95	1.26418
15.96	0.184607			15.96	0.157163			15.96	0.482447			15.96	0.792364			15.96	0.449106			15.96	0.30954			15.96	0.674434			15.96	1.1958
15.97	0.19143			15.97	0.193368			15.97	0.510645			15.97	0.741521			15.97	0.423555			15.97	0.331415			15.97	0.592275			15.97	1.15703
15.98	0.162244			15.98	0.205838			15.98	0.475856			15.98	0.772834			15.98	0.440114			15.98	0.331251			15.98	0.61527			15.98	1.20329
15.99	0.170445			15.99	0.224566			15.99	0.540591			15.99	0.82545			15.99	0.417527			15.99	0.31164			15.99	0.626094			15.99	1.18604
16	0.147498			16	0.177799			16	0.479964			16	0.837556			16	0.440387			16	0.317692			16	0.615223			16	1.16995
16.01	0.155013			16.01	0.238342			16.01	0.521358			16.01	0.833572			16.01	0.409815			16.01	0.288577			16.01	0.642255			16.01	1.17926
16.02	0.155621			16.02	0.199873			16.02	0.558827			16.02	0.871639			16.02	0.416866			16.02	0.302829			16.02	0.640423			16.02	1.21561
16.03	0.168111			16.03	0.1924			16.03	0.643249			16.03	0.806597			16.03	0.412066			16.03	0.333576			16.03	0.639145			16.03	1.16729
16.04	0.164181			16.04	0.192983			16.04	0.643461			16.04	0.830579			16.04	0.427025			16.04	0.306729			16.04	0.615513			16.04	1.23559
16.05	0.158262			16.05	0.225067			16.05	0.592059			16.05	0.806833			16.05	0.389038			16.05	0.311343			16.05	0.667873			16.05	1.21814
16.06	0.152735			16.06	0.190464			16.06	0.642114			16.06	0.839704			16.06	0.412156			16.06	0.274608			16.06	0.618624			16.06	1.23113
16.07	0.141789			16.07	0.209955			16.07	0.643945			16.07	0.841653			16.07	0.374964			16.07	0.291754			16.07	0.555695			16.07	1.17092
16.08	0.159045			16.08	0.184324			16.08	0.647212			16.08	0.795872			16.08	0.393329			16.08	0.280614			16.08	0.687509			16.08	1.16545
16.09	0.162845			16.09	0.182844			16.09	0.628641			16.09	0.819894			16.09	0.398674			16.09	0.328784			16.09	0.717588			16.09	1.15326
16.1	0.164937			16.1	0.200175			16.1	0.65326			16.1	0.824987			16.1	0.424458			16.1	0.30127			16.1	0.689456			16.1	1.25913
16.11	0.172778			16.11	0.160091			16.11	0.625508			16.11	0.83639			16.11	0.402514			16.11	0.287135			16.11	0.662831			16.11	1.21712
16.12	0.179495			16.12	0.149411			16.12	0.612298			16.12	0.781115			16.12	0.403274			16.12	0.311443			16.12	0.696907			16.12	1.17341
16.13	0.188709			16.13	0.200438			16.13	0.634243			16.13	0.77113			16.13	0.420876			16.13	0.306172			16.13	0.7678			16.13	1.20181
16.14	0.19503			16.14	0.178189			16.14	0.605316			16.14	0.864481			16.14	0.414989			16.14	0.330549			16.14	0.699712			16.14	1.20649
16.15	0.174706			16.15	0.190831			16.15	0.652311			16.15	0.829714			16.15	0.456103			16.15	0.304155			16.15	0.699917			16.15	1.21808
16.16	0.196502			16.16	0.170522			16.16	0.58401			16.16	0.816008			16.16	0.417295			16.16	0.320442			16.16	0.740831			16.16	1.19992
16.17	0.180388			16.17	0.167614			16.17	0.647344			16.17	0.802598			16.17	0.423337			16.17	0.326598			16.17	0.697983			16.17	1.20925
16.18	0.189596			16.18	0.120801			16.18	0.654293			16.18	0.797923			16.18	0.416173			16.18	0.305593			16.18	0.737281			16.18	1.2273
16.19	0.197018			16.19	0.170483			16.19	0.698264			16.19	0.728794			16.19	0.435456			16.19	0.313713			16.19	0.718123			16.19	1.19796
16.2	0.177406			16.2	0.192599			16.2	0.675815			16.2	0.812441			16.2	0.432535			16.2	0.320392			16.2	0.678585			16.2	1.21059
16.21	0.165195			16.21	0.218175			16.21	0.643466			16.21	0.790076			16.21	0.406971			16.21	0.325049			16.21	0.816773			16.21	1.18667
16.22	0.151968			16.22	0.216211			16.22	0.676722			16.22	0.787551			16.22	0.388662			16.22	0.32889			16.22	0.772934			16.22	1.20008
16.23	0.14811			16.23	0.177744			16.23	0.677058			16.23	0.804889			16.23	0.431229			16.23	0.329294			16.23	0.715845			16.23	1.1621
16.24	0.176796			16.24	0.141014			16.24	0.661354			16.24	0.791621			16.24	0.415287			16.24	0.295515			16.24	0.670275			16.24	1.16257
16.25	0.192677			16.25	0.138651			16.25	0.662778			16.25	0.841878			16.25	0.454481			16.25	0.336641			16.25	0.626008			16.25	1.13671
16.26	0.180399			16.26	0.17071			16.26	0.614891			16.26	0.763447			16.26	0.468092			16.26	0.312218			16.26	0.631182			16.26	1.15868
16.27	0.180145			16.27	0.133327			16.27	0.60604			16.27	0.792595			16.27	0.429783			16.27	0.283623			16.27	0.655786			16.27	1.14435
16.28	0.175269			16.28	0.191232			16.28	0.616898			16.28	0.777639			16.28	0.434008			16.28	0.348265			16.28	0.735453			16.28	1.12957
16.29	0.185576			16.29	0.216893			16.29	0.606067			16.29	0.776793			16.29	0.430011			16.29	0.307124			16.29	0.794357			16.29	1.11519
16.3	0.167906			16.3	0.197548			16.3	0.61398			16.3	0.846308			16.3	0.429846			16.3	0.309776			16.3	0.870175			16.3	1.10171
16.31	0.171797			16.31	0.221866			16.31	0.542399			16.31	0.781793			16.31	0.437955			16.31	0.293496			16.31	0.834657			16.31	1.14764
16.32	0.162			16.32	0.225592			16.32	0.57119			16.32	0.757216			16.32	0.386706			16.32	0.305756			16.32	0.748601			16.32	1.08515
16.33	0.165534			16.33	0.246098			16.33	0.574693			16.33	0.766199			16.33	0.400871			16.33	0.299299			16.33	0.778569			16.33	1.13269
16.34	0.155269			16.34	0.195632			16.34	0.543356			16.34	0.823506			16.34	0.4131			16.34	0.271125			16.34	0.854273			16.34	1.09091
16.35	0.164665			16.35	0.194531			16.35	0.569718			16.35	0.770033			16.35	0.433447			16.35	0.304246			16.35	0.812676			16.35	1.13857
16.36	0.177442			16.36	0.203813			16.36	0.654352			16.36	0.789938			16.36	0.419051			16.36	0.327855			16.36	0.775412			16.36	1.1777
16.37	0.167148			16.37	0.199908			16.37	0.613942			16.37	0.749019			16.37	0.393823			16.37	0.293406			16.37	0.756783			16.37	1.1562
16.38	0.198018			16.38	0.181842			16.38	0.657665			16.38	0.759728			16.38	0.427957			16.38	0.234788			16.38	0.797231			16.38	1.20991
16.39	0.188418			16.39	0.182834			16.39	0.658319			16.39	0.803923			16.39	0.419999			16.39	0.285799			16.39	0.79824			16.39	1.16036
16.4	0.176218			16.4	0.207905			16.4	0.600467			16.4	0.837186			16.4	0.424443			16.4	0.297067			16.4	0.75684			16.4	1.15717
16.41	0.185107			16.41	0.156113			16.41	0.597026			16.41	0.855345			16.41	0.418986			16.41	0.294135			16.41	0.852936			16.41	1.14078
16.42	0.179323			16.42	0.166438			16.42	0.614534			16.42	0.754154			16.42	0.433842			16.42	0.293622			16.42	0.866143			16.42	1.14583
16.43	0.189367			16.43	0.159595			16.43	0.617147			16.43	0.819033			16.43	0.45568			16.43	0.279205			16.43	0.84007			16.43	1.11226
16.44	0.188637			16.44	0.13481			16.44	0.596214			16.44	0.772812			16.44	0.40442			16.44	0.309521			16.44	0.837829			16.44	1.11486
16.45	0.18741			16.45	0.130619			16.45	0.674826			16.45	0.822287			16.45	0.410737			16.45	0.294313			16.45	0.815003			16.45	1.19327
16.46	0.172809			16.46	0.118738			16.46	0.610098			16.46	0.818425			16.46	0.405071			16.46	0.279426			16.46	0.849432			16.46	1.13328
16.47	0.178412			16.47	0.133453			16.47	0.625526			16.47	0.787146			16.47	0.411518			16.47	0.29415			16.47	0.972754			16.47	1.17076
16.48	0.185333			16.48	0.156564			16.48	0.588676			16.48	0.828502			16.48	0.427231			16.48	0.305804			16.48	0.944799			16.48	1.15784
16.49	0.189728			16.49	0.169909			16.49	0.605911			16.49	0.774134			16.49	0.434927			16.49	0.275663			16.49	0.921657			16.49	1.1974
16.5	0.181985			16.5	0.122658			16.5	0.593182			16.5	0.809733			16.5	0.41115			16.5	0.304516			16.5	0.949726			16.5	1.17074
16.51	0.199395			16.51	0.125324			16.51	0.606597			16.51	0.838899			16.51	0.429915			16.51	0.311115			16.51	0.889612			16.51	1.17254
16.52	0.194537			16.52	0.116849			16.52	0.642187			16.52	0.769219			16.52	0.403102			16.52	0.330214			16.52	0.831341			16.52	1.17743
16.53	0.177523			16.53	0.137646			16.53	0.605739			16.53	0.816193			16.53	0.362652			16.53	0.332755			16.53	0.838545			16.53	1.21875
16.54	0.155957			16.54	0.152718			16.54	0.66079			16.54	0.801583			16.54	0.370111			16.54	0.314227			16.54	0.89814			16.54	1.31123
16.55	0.151567			16.55	0.131095			16.55	0.630748			16.55	0.775818			16.55	0.344892			16.55	0.342835			16.55	1.02152			16.55	1.31923
16.56	0.16939			16.56	0.148636			16.56	0.615635			16.56	0.84725			16.56	0.37174			16.56	0.317584			16.56	1.11535			16.56	1.30499
16.57	0.16197			16.57	0.160808			16.57	0.638523			16.57	0.880909			16.57	0.378328			16.57	0.318054			16.57	1.14328			16.57	1.31772
16.58	0.168344			16.58	0.161351			16.58	0.575061			16.58	0.808157			16.58	0.384623			16.58	0.283861			16.58	1.09252			16.58	1.23177
16.59	0.185327			16.59	0.176771			16.59	0.58447			16.59	0.782139			16.59	0.383727			16.59	0.271378			16.59	1.12443			16.59	1.29768
16.6	0.191422			16.6	0.149502			16.6	0.597383			16.6	0.839621			16.6	0.403126			16.6	0.285855			16.6	1.03255			16.6	1.28608
16.61	0.176358			16.61	0.153844			16.61	0.636559			16.61	0.79719			16.61	0.397191			16.61	0.267809			16.61	1.08668			16.61	1.32927
16.62	0.176661			16.62	0.179699			16.62	0.589113			16.62	0.844293			16.62	0.374947			16.62	0.282065			16.62	0.916063			16.62	1.25835
16.63	0.190089			16.63	0.126275			16.63	0.558389			16.63	0.834101			16.63	0.364069			16.63	0.287749			16.63	0.830411			16.63	1.24722
16.64	0.185051			16.64	0.120351			16.64	0.526291			16.64	0.873948			16.64	0.343382			16.64	0.306735			16.64	0.972397			16.64	1.2588
16.65	0.166243			16.65	0.162486			16.65	0.578709			16.65	0.867516			16.65	0.313038			16.65	0.278096			16.65	0.966251			16.65	1.27825
16.66	0.181895			16.66	0.137057			16.66	0.606465			16.66	0.795736			16.66	0.367211			16.66	0.275134			16.66	0.979356			16.66	1.30133
16.67	0.16643			16.67	0.148846			16.67	0.559426			16.67	0.836056			16.67	0.357018			16.67	0.299009			16.67	0.890601			16.67	1.28149
16.68	0.1792			16.68	0.158426			16.68	0.614425			16.68	0.769271			16.68	0.352849			16.68	0.29379			16.68	0.983695			16.68	1.29622
16.69	0.194539			16.69	0.135593			16.69	0.59978			16.69	0.851601			16.69	0.364988			16.69	0.270311			16.69	1.05598			16.69	1.24775
16.7	0.188112			16.7	0.147739			16.7	0.563436			16.7	0.847499			16.7	0.366714			16.7	0.292226			16.7	0.975594			16.7	1.28027
16.71	0.16249			16.71	0.146476			16.71	0.557412			16.71	0.870244			16.71	0.373415			16.71	0.287063			16.71	0.888174			16.71	1.26729
16.72	0.158132			16.72	0.132452			16.72	0.573489			16.72	0.79873			16.72	0.380299			16.72	0.300748			16.72	0.862908			16.72	1.30162
16.73	0.155506			16.73	0.105609			16.73	0.514321			16.73	0.836785			16.73	0.38829			16.73	0.275641			16.73	0.846576			16.73	1.25804
16.74	0.179017			16.74	0.120379			16.74	0.50298			16.74	0.778285			16.74	0.377981			16.74	0.284317			16.74	0.860366			16.74	1.25944
16.75	0.164718			16.75	0.130675			16.75	0.536952			16.75	0.720541			16.75	0.344579			16.75	0.250721			16.75	0.904349			16.75	1.25404
16.76	0.178478			16.76	0.159469			16.76	0.546312			16.76	0.796033			16.76	0.371265			16.76	0.295187			16.76	0.84656			16.76	1.23966
16.77	0.180553			16.77	0.132402			16.77	0.494936			16.77	0.793			16.77	0.384281			16.77	0.246215			16.77	0.848478			16.77	1.2498
16.78	0.18746			16.78	0.157273			16.78	0.523741			16.78	0.746011			16.78	0.385247			16.78	0.259456			16.78	0.879263			16.78	1.22743
16.79	0.182666			16.79	0.167176			16.79	0.567262			16.79	0.76725			16.79	0.410008			16.79	0.265034			16.79	0.860854			16.79	1.25049
16.8	0.195783			16.8	0.135444			16.8	0.54123			16.8	0.801766			16.8	0.409806			16.8	0.263392			16.8	0.811542			16.8	1.15647
16.81	0.190916			16.81	0.147233			16.81	0.544465			16.81	0.855933			16.81	0.384323			16.81	0.27455			16.81	0.793677			16.81	1.26532
16.82	0.180117			16.82	0.156517			16.82	0.611167			16.82	0.839433			16.82	0.382971			16.82	0.271703			16.82	0.954915			16.82	1.24768
16.83	0.183987			16.83	0.136647			16.83	0.547955			16.83	0.751292			16.83	0.37241			16.83	0.306006			16.83	0.92671			16.83	1.20192
16.84	0.204568			16.84	0.200698			16.84	0.514134			16.84	0.75392			16.84	0.382003			16.84	0.279346			16.84	1.06868			16.84	1.25843
16.85	0.191685			16.85	0.162352			16.85	0.546487			16.85	0.776278			16.85	0.355596			16.85	0.298146			16.85	0.966465			16.85	1.21799
16.86	0.207719			16.86	0.16526			16.86	0.53098			16.86	0.773186			16.86	0.373127			16.86	0.272758			16.86	0.964526			16.86	1.23742
16.87	0.175055			16.87	0.163899			16.87	0.597106			16.87	0.797539			16.87	0.373923			16.87	0.291153			16.87	0.822968			16.87	1.19203
16.88	0.191716			16.88	0.149536			16.88	0.544122			16.88	0.780923			16.88	0.365303			16.88	0.281819			16.88	0.725092			16.88	1.22399
16.89	0.177881			16.89	0.162296			16.89	0.565239			16.89	0.808832			16.89	0.35484			16.89	0.276448			16.89	0.756761			16.89	1.24828
16.9	0.176698			16.9	0.182178			16.9	0.535629			16.9	0.857191			16.9	0.361575			16.9	0.296262			16.9	0.855994			16.9	1.24632
16.91	0.172309			16.91	0.190351			16.91	0.450838			16.91	0.785045			16.91	0.366282			16.91	0.28757			16.91	0.808004			16.91	1.18794
16.92	0.176762			16.92	0.153653			16.92	0.468995			16.92	0.794369			16.92	0.377283			16.92	0.309787			16.92	0.711572			16.92	1.32804
16.93	0.174576			16.93	0.168816			16.93	0.546875			16.93	0.859017			16.93	0.356783			16.93	0.306886			16.93	0.655949			16.93	1.20881
16.94	0.186923			16.94	0.16572			16.94	0.570853			16.94	0.803344			16.94	0.389504			16.94	0.328982			16.94	0.689604			16.94	1.21868
16.95	0.174862			16.95	0.178016			16.95	0.572577			16.95	0.809604			16.95	0.375674			16.95	0.308277			16.95	0.720552			16.95	1.22188
16.96	0.215669			16.96	0.16641			16.96	0.552979			16.96	0.782001			16.96	0.369327			16.96	0.329745			16.96	0.741026			16.96	1.24801
16.97	0.23774			16.97	0.150881			16.97	0.529188			16.97	0.834952			16.97	0.344953			16.97	0.318238			16.97	0.769614			16.97	1.25132
16.98	0.176427			16.98	0.149844			16.98	0.535831			16.98	0.828481			16.98	0.385323			16.98	0.289312			16.98	0.820354			16.98	1.22754
16.99	0.193973			16.99	0.200402			16.99	0.508945			16.99	0.760276			16.99	0.361395			16.99	0.314001			16.99	0.820596			16.99	1.25102
17	0.215935			17	0.172515			17	0.511681			17	0.791927			17	0.362292			17	0.308564			17	0.749359			17	1.22515
17.01	0.172291			17.01	0.141213			17.01	0.485622			17.01	0.765998			17.01	0.382306			17.01	0.327097			17.01	0.788282			17.01	1.20355
17.02	0.18865			17.02	0.178063			17.02	0.547867			17.02	0.788779			17.02	0.361191			17.02	0.277434			17.02	0.837995			17.02	1.22492
17.03	0.182468			17.03	0.205484			17.03	0.540174			17.03	0.7887			17.03	0.350956			17.03	0.291523			17.03	0.85551			17.03	1.20481
17.04	0.192395			17.04	0.142427			17.04	0.565306			17.04	0.810578			17.04	0.365794			17.04	0.306476			17.04	0.790911			17.04	1.19652
17.05	0.174417			17.05	0.171192			17.05	0.510179			17.05	0.788178			17.05	0.376337			17.05	0.288513			17.05	0.784204			17.05	1.19334
17.06	0.202092			17.06	0.162724			17.06	0.568845			17.06	0.785752			17.06	0.354881			17.06	0.284122			17.06	0.755965			17.06	1.20873
17.07	0.206639			17.07	0.168158			17.07	0.503455			17.07	0.701212			17.07	0.355411			17.07	0.282622			17.07	0.774705			17.07	1.23929
17.08	0.197028			17.08	0.170317			17.08	0.544292			17.08	0.780029			17.08	0.363963			17.08	0.285758			17.08	0.769949			17.08	1.20519
17.09	0.192546			17.09	0.165425			17.09	0.491994			17.09	0.802593			17.09	0.382451			17.09	0.307024			17.09	0.784045			17.09	1.15506
17.1	0.173492			17.1	0.147972			17.1	0.509748			17.1	0.755467			17.1	0.36801			17.1	0.3383			17.1	0.718321			17.1	1.22162
17.11	0.169029			17.11	0.147946			17.11	0.516332			17.11	0.851641			17.11	0.382409			17.11	0.302562			17.11	0.769946			17.11	1.13811
17.12	0.160533			17.12	0.174559			17.12	0.53255			17.12	0.848695			17.12	0.341204			17.12	0.3481			17.12	0.74782			17.12	1.21564
17.13	0.201992			17.13	0.167241			17.13	0.566812			17.13	0.874925			17.13	0.376722			17.13	0.261677			17.13	0.755863			17.13	1.18678
17.14	0.171363			17.14	0.179235			17.14	0.552332			17.14	0.797423			17.14	0.383632			17.14	0.302399			17.14	0.726602			17.14	1.14863
17.15	0.211011			17.15	0.177405			17.15	0.539542			17.15	0.822625			17.15	0.35642			17.15	0.287417			17.15	0.626848			17.15	1.08273
17.16	0.178354			17.16	0.157612			17.16	0.529684			17.16	0.763247			17.16	0.381926			17.16	0.317027			17.16	0.6194			17.16	1.11389
17.17	0.203233			17.17	0.172194			17.17	0.501571			17.17	0.793014			17.17	0.386299			17.17	0.286165			17.17	0.654636			17.17	1.14723
17.18	0.194517			17.18	0.183565			17.18	0.525202			17.18	0.794836			17.18	0.368326			17.18	0.284403			17.18	0.668404			17.18	1.19664
17.19	0.184111			17.19	0.152818			17.19	0.544165			17.19	0.806527			17.19	0.353771			17.19	0.296763			17.19	0.625587			17.19	1.15805
17.2	0.19367			17.2	0.191095			17.2	0.572296			17.2	0.746756			17.2	0.335916			17.2	0.323207			17.2	0.683728			17.2	1.14187
17.21	0.207339			17.21	0.168475			17.21	0.51764			17.21	0.767975			17.21	0.385199			17.21	0.27527			17.21	0.647541			17.21	1.20324
17.22	0.225543			17.22	0.179954			17.22	0.516945			17.22	0.840854			17.22	0.360438			17.22	0.310552			17.22	0.640131			17.22	1.1593
17.23	0.216375			17.23	0.24333			17.23	0.512757			17.23	0.821014			17.23	0.358196			17.23	0.328849			17.23	0.724567			17.23	1.15782
17.24	0.234284			17.24	0.201024			17.24	0.518557			17.24	0.838154			17.24	0.383411			17.24	0.319336			17.24	0.753258			17.24	1.12981
17.25	0.225299			17.25	0.185513			17.25	0.542293			17.25	0.808075			17.25	0.402592			17.25	0.282704			17.25	0.779			17.25	1.16761
17.26	0.203172			17.26	0.181332			17.26	0.571475			17.26	0.804402			17.26	0.386707			17.26	0.307917			17.26	0.794767			17.26	1.11121
17.27	0.201974			17.27	0.171161			17.27	0.519376			17.27	0.805643			17.27	0.35485			17.27	0.299684			17.27	0.697774			17.27	1.14593
17.28	0.228971			17.28	0.165958			17.28	0.534129			17.28	0.822238			17.28	0.396651			17.28	0.316695			17.28	0.704161			17.28	1.13014
17.29	0.224692			17.29	0.207851			17.29	0.540403			17.29	0.776946			17.29	0.37975			17.29	0.306784			17.29	0.714702			17.29	1.13702
17.3	0.204982			17.3	0.201195			17.3	0.515996			17.3	0.767589			17.3	0.394562			17.3	0.293939			17.3	0.748612			17.3	1.10377
17.31	0.233592			17.31	0.207527			17.31	0.534238			17.31	0.783424			17.31	0.390912			17.31	0.321377			17.31	0.624711			17.31	1.07203
17.32	0.200369			17.32	0.180609			17.32	0.567156			17.32	0.771322			17.32	0.390675			17.32	0.281046			17.32	0.684584			17.32	1.13309
17.33	0.217674			17.33	0.184913			17.33	0.570824			17.33	0.816202			17.33	0.392172			17.33	0.277751			17.33	0.673219			17.33	1.14195
17.34	0.211878			17.34	0.162935			17.34	0.562984			17.34	0.835487			17.34	0.409684			17.34	0.327983			17.34	0.794334			17.34	1.17097
17.35	0.230733			17.35	0.176056			17.35	0.53466			17.35	0.853451			17.35	0.38056			17.35	0.329652			17.35	0.859741			17.35	1.12243
17.36	0.215419			17.36	0.154118			17.36	0.522092			17.36	0.822166			17.36	0.398916			17.36	0.292985			17.36	0.723275			17.36	1.10755
17.37	0.218518			17.37	0.170206			17.37	0.511301			17.37	0.813007			17.37	0.420207			17.37	0.300847			17.37	0.715648			17.37	1.15245
17.38	0.220169			17.38	0.191521			17.38	0.550385			17.38	0.848981			17.38	0.368044			17.38	0.29582			17.38	0.723621			17.38	1.16833
17.39	0.224744			17.39	0.174562			17.39	0.509512			17.39	0.810585			17.39	0.391617			17.39	0.29139			17.39	0.763687			17.39	1.14958
17.4	0.213346			17.4	0.211223			17.4	0.504553			17.4	0.777152			17.4	0.403321			17.4	0.304667			17.4	0.732574			17.4	1.20721
17.41	0.220307			17.41	0.21127			17.41	0.539331			17.41	0.736702			17.41	0.378737			17.41	0.305008			17.41	0.662907			17.41	1.16739
17.42	0.222106			17.42	0.162032			17.42	0.580865			17.42	0.728261			17.42	0.387702			17.42	0.300109			17.42	0.637301			17.42	1.17275
17.43	0.216423			17.43	0.196929			17.43	0.523641			17.43	0.757297			17.43	0.394637			17.43	0.289623			17.43	0.654552			17.43	1.08915
17.44	0.193899			17.44	0.161706			17.44	0.588398			17.44	0.717439			17.44	0.4075			17.44	0.298561			17.44	0.651744			17.44	1.10501
17.45	0.196401			17.45	0.185862			17.45	0.588131			17.45	0.787419			17.45	0.398388			17.45	0.342647			17.45	0.599414			17.45	1.05223
17.46	0.197634			17.46	0.175113			17.46	0.576226			17.46	0.755974			17.46	0.39083			17.46	0.284449			17.46	0.603207			17.46	1.15576
17.47	0.206727			17.47	0.169235			17.47	0.600598			17.47	0.810669			17.47	0.35361			17.47	0.311078			17.47	0.629989			17.47	1.13427
17.48	0.20035			17.48	0.174921			17.48	0.611223			17.48	0.800078			17.48	0.373082			17.48	0.286672			17.48	0.725733			17.48	1.19368
17.49	0.212664			17.49	0.184363			17.49	0.589408			17.49	0.793237			17.49	0.380271			17.49	0.297945			17.49	0.749774			17.49	1.23987
17.5	0.197103			17.5	0.163426			17.5	0.595635			17.5	0.817671			17.5	0.356731			17.5	0.322447			17.5	0.758667			17.5	1.18371
17.51	0.187548			17.51	0.191872			17.51	0.595703			17.51	0.83274			17.51	0.381168			17.51	0.305756			17.51	0.778711			17.51	1.08131
17.52	0.180626			17.52	0.203562			17.52	0.59263			17.52	0.790812			17.52	0.407722			17.52	0.287954			17.52	0.764838			17.52	1.00261
17.53	0.20446			17.53	0.186047			17.53	0.618741			17.53	0.760469			17.53	0.393458			17.53	0.298242			17.53	0.741362			17.53	1.23357
17.54	0.195838			17.54	0.167336			17.54	0.600609			17.54	0.755946			17.54	0.383078			17.54	0.28095			17.54	0.708655			17.54	1.15327
17.55	0.181123			17.55	0.16917			17.55	0.550925			17.55	0.780074			17.55	0.397386			17.55	0.258			17.55	0.734804			17.55	1.18587
17.56	0.187275			17.56	0.18635			17.56	0.539988			17.56	0.775819			17.56	0.39431			17.56	0.223793			17.56	0.797218			17.56	1.16241
17.57	0.192532			17.57	0.177561			17.57	0.584892			17.57	0.800126			17.57	0.398962			17.57	0.301208			17.57	0.817286			17.57	1.13863
17.58	0.206611			17.58	0.149444			17.58	0.57492			17.58	0.789571			17.58	0.425197			17.58	0.28121			17.58	0.841058			17.58	1.13012
17.59	0.178758			17.59	0.1651			17.59	0.599915			17.59	0.790373			17.59	0.363896			17.59	0.293647			17.59	0.793203			17.59	1.16243
17.6	0.195133			17.6	0.177803			17.6	0.592563			17.6	0.759843			17.6	0.429287			17.6	0.305918			17.6	0.716842			17.6	1.22969
17.61	0.202622			17.61	0.201235			17.61	0.56598			17.61	0.75441			17.61	0.442309			17.61	0.270727			17.61	0.763415			17.61	1.25189
17.62	0.183699			17.62	0.196181			17.62	0.54598			17.62	0.735799			17.62	0.408751			17.62	0.305167			17.62	0.764896			17.62	1.13623
17.63	0.209437			17.63	0.184969			17.63	0.61136			17.63	0.688174			17.63	0.446699			17.63	0.257135			17.63	0.803165			17.63	1.08213
17.64	0.194835			17.64	0.174729			17.64	0.620388			17.64	0.748629			17.64	0.41546			17.64	0.282812			17.64	0.793611			17.64	1.12522
17.65	0.197916			17.65	0.204067			17.65	0.591857			17.65	0.762485			17.65	0.428713			17.65	0.305157			17.65	0.720341			17.65	1.10262
17.66	0.209024			17.66	0.186161			17.66	0.615462			17.66	0.803121			17.66	0.411396			17.66	0.281598			17.66	0.7238			17.66	1.11591
17.67	0.205347			17.67	0.194652			17.67	0.602542			17.67	0.776818			17.67	0.445461			17.67	0.270691			17.67	0.643057			17.67	1.18283
17.68	0.175677			17.68	0.199181			17.68	0.637629			17.68	0.808595			17.68	0.436403			17.68	0.303939			17.68	0.64627			17.68	1.05814
17.69	0.217192			17.69	0.241626			17.69	0.586439			17.69	0.747409			17.69	0.416883			17.69	0.298422			17.69	0.689181			17.69	1.07967
17.7	0.180569			17.7	0.190787			17.7	0.554507			17.7	0.768551			17.7	0.462012			17.7	0.298422			17.7	0.660861			17.7	1.00772
17.71	0.210745			17.71	0.243458			17.71	0.608438			17.71	0.763504			17.71	0.461669			17.71	0.300973			17.71	0.66873			17.71	1.07056
17.72	0.194911			17.72	0.229616			17.72	0.626288			17.72	0.757462			17.72	0.445468			17.72	0.324937			17.72	0.647422			17.72	1.18534
17.73	0.205447			17.73	0.174411			17.73	0.649361			17.73	0.783668			17.73	0.44733			17.73	0.314811			17.73	0.631469			17.73	1.13615
17.74	0.203595			17.74	0.206161			17.74	0.668776			17.74	0.785844			17.74	0.434268			17.74	0.292023			17.74	0.726426			17.74	1.15061
17.75	0.209615			17.75	0.231537			17.75	0.613478			17.75	0.754577			17.75	0.396093			17.75	0.285402			17.75	0.774841			17.75	1.09861
17.76	0.209767			17.76	0.208805			17.76	0.627671			17.76	0.750491			17.76	0.4032			17.76	0.282388			17.76	0.728286			17.76	1.11324
17.77	0.193659			17.77	0.256773			17.77	0.62973			17.77	0.769798			17.77	0.396226			17.77	0.285625			17.77	0.698697			17.77	1.07704
17.78	0.200599			17.78	0.236576			17.78	0.582131			17.78	0.763768			17.78	0.417085			17.78	0.306498			17.78	0.787014			17.78	1.09348
17.79	0.193303			17.79	0.213438			17.79	0.575141			17.79	0.817088			17.79	0.435023			17.79	0.305455			17.79	0.751176			17.79	1.13929
17.8	0.191995			17.8	0.222686			17.8	0.601921			17.8	0.829955			17.8	0.445789			17.8	0.297943			17.8	0.682474			17.8	1.10658
17.81	0.19767			17.81	0.159633			17.81	0.642253			17.81	0.812758			17.81	0.447831			17.81	0.283126			17.81	0.729865			17.81	1.17248
17.82	0.203108			17.82	0.208864			17.82	0.596605			17.82	0.789702			17.82	0.44302			17.82	0.292474			17.82	0.763295			17.82	1.20433
17.83	0.213518			17.83	0.180358			17.83	0.595111			17.83	0.782881			17.83	0.423765			17.83	0.291527			17.83	0.737472			17.83	1.14857
17.84	0.194758			17.84	0.143451			17.84	0.607156			17.84	0.767017			17.84	0.4253			17.84	0.283202			17.84	0.815515			17.84	1.16494
17.85	0.199603			17.85	0.187099			17.85	0.607751			17.85	0.78219			17.85	0.431507			17.85	0.299614			17.85	0.769883			17.85	1.20172
17.86	0.187881			17.86	0.147416			17.86	0.597126			17.86	0.738765			17.86	0.437649			17.86	0.30312			17.86	0.690569			17.86	1.1825
17.87	0.192441			17.87	0.141382			17.87	0.613089			17.87	0.79974			17.87	0.431669			17.87	0.322134			17.87	0.705334			17.87	1.17499
17.88	0.181011			17.88	0.178806			17.88	0.61612			17.88	0.728965			17.88	0.434884			17.88	0.288504			17.88	0.715702			17.88	1.18717
17.89	0.201386			17.89	0.163005			17.89	0.62464			17.89	0.768389			17.89	0.393588			17.89	0.308235			17.89	0.719152			17.89	1.12544
17.9	0.189919			17.9	0.148982			17.9	0.506958			17.9	0.811022			17.9	0.426167			17.9	0.272801			17.9	0.760483			17.9	1.08525
17.91	0.200085			17.91	0.15992			17.91	0.599085			17.91	0.800056			17.91	0.412342			17.91	0.264046			17.91	0.763131			17.91	1.15972
17.92	0.191356			17.92	0.17077			17.92	0.612393			17.92	0.748539			17.92	0.460537			17.92	0.294422			17.92	0.727484			17.92	1.11714
17.93	0.179373			17.93	0.180799			17.93	0.591215			17.93	0.742109			17.93	0.446516			17.93	0.301849			17.93	0.666119			17.93	1.07397
17.94	0.184269			17.94	0.198838			17.94	0.60189			17.94	0.844411			17.94	0.413417			17.94	0.267737			17.94	0.648613			17.94	1.04654
17.95	0.20127			17.95	0.18089			17.95	0.628922			17.95	0.818958			17.95	0.408287			17.95	0.316571			17.95	0.582958			17.95	1.07328
17.96	0.215663			17.96	0.168987			17.96	0.599293			17.96	0.862623			17.96	0.369894			17.96	0.309001			17.96	0.55379			17.96	1.06745
17.97	0.222982			17.97	0.163178			17.97	0.600177			17.97	0.822311			17.97	0.385302			17.97	0.31654			17.97	0.579727			17.97	1.03451
17.98	0.192541			17.98	0.179518			17.98	0.568768			17.98	0.764564			17.98	0.387438			17.98	0.318367			17.98	0.581537			17.98	1.09317
17.99	0.197226			17.99	0.174128			17.99	0.591912			17.99	0.760755			17.99	0.401119			17.99	0.338631			17.99	0.592606			17.99	1.20746
18	0.212339			18	0.166536			18	0.591402			18	0.787755			18	0.408225			18	0.319205			18	0.61288			18	1.12481
18.01	0.199946			18.01	0.179601			18.01	0.594148			18.01	0.770818			18.01	0.406796			18.01	0.244676			18.01	0.60753			18.01	1.19399
18.02	0.194059			18.02	0.163367			18.02	0.569875			18.02	0.805261			18.02	0.394758			18.02	0.266373			18.02	0.542666			18.02	1.16179
18.03	0.186239			18.03	0.184574			18.03	0.580074			18.03	0.810482			18.03	0.366573			18.03	0.297149			18.03	0.531907			18.03	1.168
18.04	0.196092			18.04	0.203273			18.04	0.581852			18.04	0.786395			18.04	0.388315			18.04	0.275121			18.04	0.521181			18.04	1.12769
18.05	0.178015			18.05	0.17819			18.05	0.65552			18.05	0.79588			18.05	0.380163			18.05	0.264446			18.05	0.401627			18.05	1.15108
18.06	0.192935			18.06	0.197613			18.06	0.601177			18.06	0.774775			18.06	0.346226			18.06	0.31523			18.06	0.462995			18.06	1.24194
18.07	0.215001			18.07	0.225585			18.07	0.596674			18.07	0.881497			18.07	0.328809			18.07	0.294836			18.07	0.414688			18.07	1.21642
18.08	0.163313			18.08	0.195595			18.08	0.609733			18.08	0.828821			18.08	0.32715			18.08	0.324203			18.08	0.42881			18.08	1.17564
18.09	0.183525			18.09	0.200752			18.09	0.580417			18.09	0.798431			18.09	0.336263			18.09	0.310611			18.09	0.519373			18.09	1.13586
18.1	0.189447			18.1	0.227022			18.1	0.574157			18.1	0.841806			18.1	0.357909			18.1	0.276268			18.1	0.4789			18.1	1.12986
18.11	0.180419			18.11	0.211604			18.11	0.578809			18.11	0.808739			18.11	0.347475			18.11	0.326898			18.11	0.478014			18.11	1.1985
18.12	0.177828			18.12	0.168192			18.12	0.57224			18.12	0.845667			18.12	0.317501			18.12	0.267667			18.12	0.456783			18.12	1.20493
18.13	0.180325			18.13	0.173378			18.13	0.553129			18.13	0.861588			18.13	0.354508			18.13	0.295919			18.13	0.355855			18.13	1.19439
18.14	0.182063			18.14	0.181057			18.14	0.515624			18.14	0.842991			18.14	0.432556			18.14	0.282452			18.14	0.496506			18.14	1.29259
18.15	0.168642			18.15	0.17605			18.15	0.528429			18.15	0.851672			18.15	0.378139			18.15	0.244523			18.15	0.487762			18.15	1.27749
18.16	0.182503			18.16	0.229639			18.16	0.517418			18.16	0.729433			18.16	0.405193			18.16	0.329782			18.16	0.476197			18.16	1.24818
18.17	0.169651			18.17	0.226323			18.17	0.557693			18.17	0.835847			18.17	0.401834			18.17	0.370363			18.17	0.479116			18.17	1.20334
18.18	0.182626			18.18	0.216497			18.18	0.539826			18.18	0.885539			18.18	0.373009			18.18	0.292984			18.18	0.574053			18.18	1.30814
18.19	0.193142			18.19	0.179285			18.19	0.526406			18.19	0.761979			18.19	0.381083			18.19	0.302165			18.19	0.575007			18.19	1.26504
18.2	0.1885			18.2	0.180391			18.2	0.536514			18.2	0.777276			18.2	0.348066			18.2	0.240344			18.2	0.612541			18.2	1.28055
18.21	0.203961			18.21	0.158485			18.21	0.589102			18.21	0.774288			18.21	0.375472			18.21	0.306621			18.21	0.575654			18.21	1.24337
18.22	0.209543			18.22	0.163546			18.22	0.566498			18.22	0.800611			18.22	0.398433			18.22	0.280791			18.22	0.614819			18.22	1.24456
18.23	0.18967			18.23	0.174822			18.23	0.584183			18.23	0.84676			18.23	0.382784			18.23	0.281892			18.23	0.584324			18.23	1.25668
18.24	0.180431			18.24	0.224794			18.24	0.578145			18.24	0.788387			18.24	0.419299			18.24	0.288607			18.24	0.572864			18.24	1.25767
18.25	0.170253			18.25	0.192032			18.25	0.597733			18.25	0.804793			18.25	0.376682			18.25	0.277253			18.25	0.589624			18.25	1.10983
18.26	0.185543			18.26	0.172845			18.26	0.572798			18.26	0.768786			18.26	0.415078			18.26	0.304543			18.26	0.567169			18.26	1.21781
18.27	0.196573			18.27	0.156924			18.27	0.580622			18.27	0.753778			18.27	0.40192			18.27	0.275976			18.27	0.549989			18.27	1.18006
18.28	0.174535			18.28	0.190114			18.28	0.585701			18.28	0.764409			18.28	0.434782			18.28	0.303707			18.28	0.631192			18.28	1.18772
18.29	0.171494			18.29	0.183199			18.29	0.674603			18.29	0.778609			18.29	0.399811			18.29	0.316338			18.29	0.600245			18.29	1.22136
18.3	0.180458			18.3	0.180201			18.3	0.761952			18.3	0.814265			18.3	0.42357			18.3	0.2771			18.3	0.510809			18.3	1.22187
18.31	0.179524			18.31	0.185682			18.31	0.653836			18.31	0.767421			18.31	0.365988			18.31	0.275369			18.31	0.527833			18.31	1.15203
18.32	0.18421			18.32	0.189584			18.32	0.67074			18.32	0.761653			18.32	0.408391			18.32	0.292222			18.32	0.570708			18.32	1.18298
18.33	0.180649			18.33	0.188234			18.33	0.691627			18.33	0.78011			18.33	0.409877			18.33	0.285141			18.33	0.63612			18.33	1.17871
18.34	0.176552			18.34	0.167722			18.34	0.682812			18.34	0.777732			18.34	0.419466			18.34	0.294521			18.34	0.569806			18.34	1.1752
18.35	0.215716			18.35	0.174283			18.35	0.662804			18.35	0.747678			18.35	0.40684			18.35	0.303764			18.35	0.605484			18.35	1.20608
18.36	0.202628			18.36	0.179249			18.36	0.661064			18.36	0.845423			18.36	0.445265			18.36	0.329111			18.36	0.511216			18.36	1.10346
18.37	0.197916			18.37	0.197612			18.37	0.628982			18.37	0.765595			18.37	0.402756			18.37	0.320586			18.37	0.622261			18.37	1.14324
18.38	0.19985			18.38	0.188677			18.38	0.638613			18.38	0.714256			18.38	0.410186			18.38	0.315146			18.38	0.592811			18.38	1.18211
18.39	0.196813			18.39	0.182056			18.39	0.624353			18.39	0.763305			18.39	0.368302			18.39	0.301929			18.39	0.584153			18.39	1.19255
18.4	0.212538			18.4	0.197876			18.4	0.705033			18.4	0.688028			18.4	0.378485			18.4	0.300503			18.4	0.587958			18.4	1.18897
18.41	0.208914			18.41	0.194222			18.41	0.680847			18.41	0.684945			18.41	0.429039			18.41	0.319591			18.41	0.520385			18.41	1.19628
18.42	0.195291			18.42	0.153183			18.42	0.777744			18.42	0.701425			18.42	0.480892			18.42	0.28371			18.42	0.58795			18.42	1.21941
18.43	0.183878			18.43	0.1413			18.43	0.776467			18.43	0.734363			18.43	0.396977			18.43	0.276546			18.43	0.566088			18.43	1.20636
18.44	0.212727			18.44	0.192213			18.44	0.765224			18.44	0.735669			18.44	0.38907			18.44	0.32128			18.44	0.583053			18.44	1.22685
18.45	0.207885			18.45	0.182118			18.45	0.776589			18.45	0.745			18.45	0.361267			18.45	0.318508			18.45	0.563603			18.45	1.27978
18.46	0.187567			18.46	0.20186			18.46	0.793813			18.46	0.780896			18.46	0.471907			18.46	0.297936			18.46	0.537871			18.46	1.3145
18.47	0.193324			18.47	0.206955			18.47	0.799427			18.47	0.739473			18.47	0.391652			18.47	0.320682			18.47	0.589761			18.47	1.27261
18.48	0.193549			18.48	0.14643			18.48	0.775474			18.48	0.778838			18.48	0.433731			18.48	0.268186			18.48	0.653178			18.48	1.29277
18.49	0.182264			18.49	0.166407			18.49	0.745407			18.49	0.765286			18.49	0.416841			18.49	0.326904			18.49	0.567478			18.49	1.30221
18.5	0.166203			18.5	0.190726			18.5	0.758473			18.5	0.789326			18.5	0.390309			18.5	0.297374			18.5	0.540454			18.5	1.26305
18.51	0.163807			18.51	0.167643			18.51	0.743949			18.51	0.720176			18.51	0.365001			18.51	0.3064			18.51	0.623645			18.51	1.12995
18.52	0.165966			18.52	0.176191			18.52	0.74779			18.52	0.784669			18.52	0.374131			18.52	0.291561			18.52	0.631326			18.52	1.26664
18.53	0.201581			18.53	0.164297			18.53	0.718662			18.53	0.798967			18.53	0.397595			18.53	0.264611			18.53	0.701294			18.53	1.23735
18.54	0.177798			18.54	0.165397			18.54	0.755293			18.54	0.845448			18.54	0.381534			18.54	0.271105			18.54	0.676756			18.54	1.26514
18.55	0.18478			18.55	0.189668			18.55	0.761858			18.55	0.843097			18.55	0.361844			18.55	0.323784			18.55	0.690169			18.55	1.27733
18.56	0.190109			18.56	0.155319			18.56	0.816655			18.56	0.847832			18.56	0.358109			18.56	0.308053			18.56	0.704655			18.56	1.28425
18.57	0.201276			18.57	0.184036			18.57	0.838765			18.57	0.809707			18.57	0.38672			18.57	0.296802			18.57	0.501418			18.57	1.24475
18.58	0.192104			18.58	0.158792			18.58	0.820463			18.58	0.837917			18.58	0.388733			18.58	0.26947			18.58	0.587155			18.58	1.19377
18.59	0.185164			18.59	0.183549			18.59	0.845456			18.59	0.872198			18.59	0.369341			18.59	0.276043			18.59	0.542213			18.59	1.22054
18.6	0.198182			18.6	0.18441			18.6	0.797028			18.6	0.87014			18.6	0.361939			18.6	0.319372			18.6	0.569667			18.6	1.25661
18.61	0.219771			18.61	0.199755			18.61	0.765923			18.61	0.844097			18.61	0.342854			18.61	0.296726			18.61	0.568458			18.61	1.22907
18.62	0.175367			18.62	0.169241			18.62	0.829467			18.62	0.877237			18.62	0.301701			18.62	0.283071			18.62	0.650721			18.62	1.19727
18.63	0.205213			18.63	0.184228			18.63	0.848678			18.63	0.827167			18.63	0.372909			18.63	0.290361			18.63	0.695427			18.63	1.23986
18.64	0.207104			18.64	0.152224			18.64	0.819533			18.64	0.790917			18.64	0.320187			18.64	0.284426			18.64	0.602736			18.64	1.1895
18.65	0.203579			18.65	0.198142			18.65	0.808948			18.65	0.770972			18.65	0.31831			18.65	0.303847			18.65	0.555991			18.65	1.1586
18.66	0.188128			18.66	0.14746			18.66	0.87082			18.66	0.797329			18.66	0.405462			18.66	0.262702			18.66	0.459766			18.66	1.16949
18.67	0.203634			18.67	0.164911			18.67	0.820715			18.67	0.877458			18.67	0.4288			18.67	0.296051			18.67	0.469117			18.67	1.21151
18.68	0.202182			18.68	0.162787			18.68	0.886702			18.68	0.811054			18.68	0.3486			18.68	0.313505			18.68	0.507845			18.68	1.19993
18.69	0.218255			18.69	0.211791			18.69	0.845206			18.69	0.821512			18.69	0.389856			18.69	0.308165			18.69	0.526543			18.69	1.1833
18.7	0.198439			18.7	0.156838			18.7	0.777849			18.7	0.769927			18.7	0.41488			18.7	0.288398			18.7	0.617293			18.7	1.20112
18.71	0.193949			18.71	0.157991			18.71	0.733614			18.71	0.812167			18.71	0.363704			18.71	0.302746			18.71	0.601813			18.71	1.21138
18.72	0.196781			18.72	0.184121			18.72	0.755561			18.72	0.810779			18.72	0.405159			18.72	0.335333			18.72	0.546099			18.72	1.19701
18.73	0.205292			18.73	0.171299			18.73	0.77219			18.73	0.881351			18.73	0.431548			18.73	0.319124			18.73	0.51554			18.73	1.12433
18.74	0.183885			18.74	0.191477			18.74	0.727883			18.74	0.780972			18.74	0.438868			18.74	0.276996			18.74	0.594419			18.74	1.14888
18.75	0.1983			18.75	0.190207			18.75	0.743396			18.75	0.838383			18.75	0.446261			18.75	0.314519			18.75	0.533591			18.75	1.18716
18.76	0.191858			18.76	0.198709			18.76	0.701272			18.76	0.857858			18.76	0.447991			18.76	0.311802			18.76	0.443814			18.76	1.24808
18.77	0.222459			18.77	0.180181			18.77	0.800735			18.77	0.807461			18.77	0.421871			18.77	0.300865			18.77	0.46177			18.77	1.20216
18.78	0.211368			18.78	0.167504			18.78	0.704646			18.78	0.778308			18.78	0.401547			18.78	0.303897			18.78	0.513276			18.78	1.15919
18.79	0.188502			18.79	0.2248			18.79	0.753238			18.79	0.809844			18.79	0.408544			18.79	0.244547			18.79	0.493968			18.79	1.1843
18.8	0.187304			18.8	0.183531			18.8	0.742237			18.8	0.765215			18.8	0.423265			18.8	0.290195			18.8	0.616971			18.8	1.22006
18.81	0.207259			18.81	0.255602			18.81	0.750339			18.81	0.792554			18.81	0.411535			18.81	0.302306			18.81	0.451659			18.81	1.11409
18.82	0.232945			18.82	0.218057			18.82	0.747211			18.82	0.825348			18.82	0.433212			18.82	0.271658			18.82	0.387728			18.82	1.17751
18.83	0.190313			18.83	0.206486			18.83	0.723941			18.83	0.835849			18.83	0.431659			18.83	0.303678			18.83	0.397545			18.83	1.16863
18.84	0.201439			18.84	0.225579			18.84	0.774553			18.84	0.860759			18.84	0.433654			18.84	0.294725			18.84	0.373558			18.84	1.20693
18.85	0.242044			18.85	0.281737			18.85	0.796573			18.85	0.846383			18.85	0.423685			18.85	0.285892			18.85	0.398711			18.85	1.1585
18.86	0.193937			18.86	0.278499			18.86	0.790133			18.86	0.840087			18.86	0.404288			18.86	0.297402			18.86	0.349124			18.86	1.0978
18.87	0.203265			18.87	0.284157			18.87	0.751145			18.87	0.907092			18.87	0.399147			18.87	0.300348			18.87	0.374007			18.87	1.20946
18.88	0.165364			18.88	0.300219			18.88	0.766084			18.88	0.803834			18.88	0.424152			18.88	0.308637			18.88	0.370725			18.88	1.24406
18.89	0.187301			18.89	0.177942			18.89	0.735887			18.89	0.820249			18.89	0.411761			18.89	0.30084			18.89	0.400262			18.89	1.13573
18.9	0.183201			18.9	0.193147			18.9	0.749113			18.9	0.812991			18.9	0.410042			18.9	0.294805			18.9	0.399216			18.9	1.16923
18.91	0.182191			18.91	0.193203			18.91	0.775683			18.91	0.800634			18.91	0.43718			18.91	0.284752			18.91	0.476797			18.91	1.16881
18.92	0.190361			18.92	0.213083			18.92	0.791148			18.92	0.797215			18.92	0.464671			18.92	0.307011			18.92	0.492614			18.92	1.15222
18.93	0.180481			18.93	0.18842			18.93	0.802662			18.93	0.80495			18.93	0.495024			18.93	0.272742			18.93	0.470608			18.93	1.15396
18.94	0.212861			18.94	0.177025			18.94	0.785568			18.94	0.757496			18.94	0.484588			18.94	0.265098			18.94	0.478139			18.94	1.15562
18.95	0.190684			18.95	0.175782			18.95	0.847834			18.95	0.780678			18.95	0.482616			18.95	0.258353			18.95	0.499907			18.95	1.12135
18.96	0.193779			18.96	0.187708			18.96	0.792821			18.96	0.847467			18.96	0.478214			18.96	0.312379			18.96	0.509673			18.96	1.21389
18.97	0.190685			18.97	0.203463			18.97	0.776893			18.97	0.835503			18.97	0.478824			18.97	0.337628			18.97	0.432216			18.97	1.19951
18.98	0.185285			18.98	0.162267			18.98	0.774837			18.98	0.81357			18.98	0.477155			18.98	0.292339			18.98	0.478371			18.98	1.1587
18.99	0.181579			18.99	0.161433			18.99	0.816201			18.99	0.789683			18.99	0.462851			18.99	0.32806			18.99	0.524024			18.99	1.21403
19	0.181965			19	0.192499			19	0.78998			19	0.794916			19	0.47618			19	0.281453			19	0.518742			19	1.14318
19.01	0.193459			19.01	0.159133			19.01	0.782845			19.01	0.811248			19.01	0.490134			19.01	0.255675			19.01	0.52523			19.01	1.18546
19.02	0.184586			19.02	0.164711			19.02	0.735703			19.02	0.765276			19.02	0.51827			19.02	0.298643			19.02	0.562937			19.02	1.17268
19.03	0.189408			19.03	0.188139			19.03	0.823513			19.03	0.834538			19.03	0.507057			19.03	0.299795			19.03	0.52447			19.03	1.17409
19.04	0.208394			19.04	0.16573			19.04	0.769613			19.04	0.814945			19.04	0.469426			19.04	0.313812			19.04	0.575527			19.04	1.1723
19.05	0.181943			19.05	0.133311			19.05	0.737643			19.05	0.791315			19.05	0.494663			19.05	0.3087			19.05	0.50082			19.05	1.15903
19.06	0.172662			19.06	0.171083			19.06	0.800875			19.06	0.886174			19.06	0.477423			19.06	0.302439			19.06	0.485731			19.06	1.15778
19.07	0.193444			19.07	0.164954			19.07	0.765222			19.07	0.828418			19.07	0.477994			19.07	0.311325			19.07	0.522227			19.07	1.17168
19.08	0.199787			19.08	0.193815			19.08	0.810144			19.08	0.804426			19.08	0.461457			19.08	0.301186			19.08	0.50844			19.08	1.13619
19.09	0.195352			19.09	0.185609			19.09	0.863976			19.09	0.802293			19.09	0.468615			19.09	0.300658			19.09	0.437222			19.09	1.17328
19.1	0.191519			19.1	0.177251			19.1	0.875423			19.1	0.788972			19.1	0.487303			19.1	0.307087			19.1	0.570287			19.1	1.18541
19.11	0.18559			19.11	0.195366			19.11	0.86493			19.11	0.836616			19.11	0.469343			19.11	0.296274			19.11	0.479368			19.11	1.15541
19.12	0.190934			19.12	0.20024			19.12	0.815335			19.12	0.821153			19.12	0.443821			19.12	0.334465			19.12	0.563962			19.12	1.13409
19.13	0.186942			19.13	0.228684			19.13	0.802079			19.13	0.784362			19.13	0.462735			19.13	0.296117			19.13	0.559176			19.13	1.22163
19.14	0.187498			19.14	0.214499			19.14	0.791583			19.14	0.785218			19.14	0.477775			19.14	0.324649			19.14	0.539177			19.14	1.17471
19.15	0.173993			19.15	0.170361			19.15	0.747594			19.15	0.82543			19.15	0.432355			19.15	0.321438			19.15	0.532589			19.15	1.16562
19.16	0.195919			19.16	0.180231			19.16	0.798134			19.16	0.818354			19.16	0.460286			19.16	0.305817			19.16	0.654165			19.16	1.18868
19.17	0.201013			19.17	0.189083			19.17	0.763455			19.17	0.769236			19.17	0.44836			19.17	0.358976			19.17	0.649861			19.17	1.18247
19.18	0.183035			19.18	0.176524			19.18	0.698126			19.18	0.753224			19.18	0.453336			19.18	0.319333			19.18	0.572529			19.18	1.27003
19.19	0.207866			19.19	0.16489			19.19	0.713779			19.19	0.777638			19.19	0.455667			19.19	0.275681			19.19	0.668112			19.19	1.29351
19.2	0.195248			19.2	0.169747			19.2	0.662103			19.2	0.795573			19.2	0.464297			19.2	0.306595			19.2	0.650548			19.2	1.26826
19.21	0.196983			19.21	0.181362			19.21	0.666887			19.21	0.783247			19.21	0.474702			19.21	0.296981			19.21	0.558063			19.21	1.22571
19.22	0.181143			19.22	0.164991			19.22	0.71236			19.22	0.778331			19.22	0.482578			19.22	0.308402			19.22	0.584577			19.22	1.26287
19.23	0.195671			19.23	0.211988			19.23	0.668219			19.23	0.74694			19.23	0.435154			19.23	0.308325			19.23	0.660851			19.23	1.29333
19.24	0.188429			19.24	0.195901			19.24	0.71185			19.24	0.763586			19.24	0.451729			19.24	0.310746			19.24	0.654359			19.24	1.24681
19.25	0.196088			19.25	0.196285			19.25	0.752116			19.25	0.744942			19.25	0.408425			19.25	0.299446			19.25	0.610634			19.25	1.20364
19.26	0.178187			19.26	0.225572			19.26	0.680456			19.26	0.77148			19.26	0.429256			19.26	0.248112			19.26	0.573458			19.26	1.18794
19.27	0.191853			19.27	0.215879			19.27	0.775288			19.27	0.776809			19.27	0.418539			19.27	0.310077			19.27	0.53635			19.27	1.18168
19.28	0.193066			19.28	0.172977			19.28	0.767823			19.28	0.81473			19.28	0.41156			19.28	0.310295			19.28	0.502613			19.28	1.2475
19.29	0.205721			19.29	0.192509			19.29	0.811063			19.29	0.775572			19.29	0.407777			19.29	0.338718			19.29	0.535632			19.29	1.17268
19.3	0.208712			19.3	0.180642			19.3	0.835332			19.3	0.83632			19.3	0.396495			19.3	0.269389			19.3	0.559741			19.3	1.19068
19.31	0.221127			19.31	0.182604			19.31	0.736304			19.31	0.783888			19.31	0.396781			19.31	0.297147			19.31	0.623836			19.31	1.15479
19.32	0.192106			19.32	0.204728			19.32	0.764097			19.32	0.753175			19.32	0.385096			19.32	0.292968			19.32	0.601474			19.32	1.11431
19.33	0.221009			19.33	0.195716			19.33	0.786301			19.33	0.796675			19.33	0.39491			19.33	0.306233			19.33	0.521413			19.33	1.2816
19.34	0.170726			19.34	0.174722			19.34	0.80333			19.34	0.731257			19.34	0.41823			19.34	0.30852			19.34	0.587353			19.34	1.14348
19.35	0.188066			19.35	0.188145			19.35	0.77612			19.35	0.767675			19.35	0.388584			19.35	0.283844			19.35	0.578299			19.35	1.2079
19.36	0.189848			19.36	0.201873			19.36	0.761861			19.36	0.771361			19.36	0.453613			19.36	0.232751			19.36	0.496663			19.36	1.21899
19.37	0.181021			19.37	0.191275			19.37	0.815064			19.37	0.847166			19.37	0.415331			19.37	0.320431			19.37	0.48953			19.37	1.12869
19.38	0.207067			19.38	0.244967			19.38	0.841148			19.38	0.841613			19.38	0.388234			19.38	0.279834			19.38	0.448956			19.38	1.20396
19.39	0.19758			19.39	0.183481			19.39	0.867889			19.39	0.831669			19.39	0.43489			19.39	0.284341			19.39	0.53172			19.39	1.12391
19.4	0.182252			19.4	0.197902			19.4	0.824075			19.4	0.892684			19.4	0.430955			19.4	0.27368			19.4	0.573152			19.4	1.14014
19.41	0.195761			19.41	0.19875			19.41	0.786303			19.41	0.857365			19.41	0.421303			19.41	0.301585			19.41	0.615097			19.41	1.1074
19.42	0.177582			19.42	0.21568			19.42	0.816567			19.42	0.807437			19.42	0.455595			19.42	0.294544			19.42	0.600208			19.42	1.09745
19.43	0.202154			19.43	0.23747			19.43	0.885124			19.43	0.818211			19.43	0.408721			19.43	0.277925			19.43	0.675504			19.43	1.14177
19.44	0.196203			19.44	0.181169			19.44	0.856527			19.44	0.771411			19.44	0.381207			19.44	0.287146			19.44	0.672268			19.44	1.2075
19.45	0.226002			19.45	0.208701			19.45	0.836923			19.45	0.763388			19.45	0.436901			19.45	0.280548			19.45	0.694574			19.45	1.15138
19.46	0.204218			19.46	0.196165			19.46	0.868224			19.46	0.76102			19.46	0.44247			19.46	0.288402			19.46	0.753771			19.46	1.19483
19.47	0.216196			19.47	0.175575			19.47	0.831688			19.47	0.829842			19.47	0.411126			19.47	0.316364			19.47	0.655112			19.47	1.26146
19.48	0.205562			19.48	0.212612			19.48	0.78042			19.48	0.869068			19.48	0.4523			19.48	0.25533			19.48	0.634458			19.48	1.19022
19.49	0.224904			19.49	0.190977			19.49	0.772091			19.49	0.834424			19.49	0.440422			19.49	0.291822			19.49	0.606215			19.49	1.21931
19.5	0.207793			19.5	0.237395			19.5	0.920595			19.5	0.783663			19.5	0.410856			19.5	0.298251			19.5	0.620599			19.5	1.22012
19.51	0.212365			19.51	0.181247			19.51	0.884402			19.51	0.810176			19.51	0.425149			19.51	0.30993			19.51	0.591204			19.51	1.19248
19.52	0.204028			19.52	0.206747			19.52	0.801332			19.52	0.840455			19.52	0.417581			19.52	0.286362			19.52	0.579939			19.52	1.2472
19.53	0.210285			19.53	0.163964			19.53	0.817028			19.53	0.769382			19.53	0.417913			19.53	0.273207			19.53	0.588664			19.53	1.21319
19.54	0.199405			19.54	0.19438			19.54	0.859567			19.54	0.835826			19.54	0.420351			19.54	0.28534			19.54	0.653639			19.54	1.18797
19.55	0.207443			19.55	0.172312			19.55	0.914714			19.55	0.829099			19.55	0.434217			19.55	0.305347			19.55	0.626652			19.55	1.16964
19.56	0.196206			19.56	0.173946			19.56	0.87846			19.56	0.771019			19.56	0.4271			19.56	0.317193			19.56	0.65549			19.56	1.08055
19.57	0.190611			19.57	0.208505			19.57	0.854124			19.57	0.824534			19.57	0.401211			19.57	0.325685			19.57	0.619406			19.57	1.09937
19.58	0.194434			19.58	0.202751			19.58	0.905243			19.58	0.785625			19.58	0.421849			19.58	0.258372			19.58	0.60676			19.58	1.14595
19.59	0.203643			19.59	0.217299			19.59	0.867147			19.59	0.820334			19.59	0.417102			19.59	0.297396			19.59	0.64631			19.59	1.12683
19.6	0.197303			19.6	0.230912			19.6	0.839179			19.6	0.789105			19.6	0.397439			19.6	0.303425			19.6	0.599453			19.6	1.125
19.61	0.193904			19.61	0.171703			19.61	0.760485			19.61	0.755738			19.61	0.405438			19.61	0.288819			19.61	0.585768			19.61	1.10905
19.62	0.188273			19.62	0.182649			19.62	0.763654			19.62	0.778823			19.62	0.415583			19.62	0.271817			19.62	0.681634			19.62	1.16822
19.63	0.195888			19.63	0.202503			19.63	0.792734			19.63	0.812832			19.63	0.427691			19.63	0.311682			19.63	0.591878			19.63	1.12792
19.64	0.228501			19.64	0.203376			19.64	0.830615			19.64	0.86783			19.64	0.395338			19.64	0.31272			19.64	0.639738			19.64	1.09946
19.65	0.199413			19.65	0.182194			19.65	0.745474			19.65	0.789482			19.65	0.432686			19.65	0.310451			19.65	0.604025			19.65	1.11953
19.66	0.213782			19.66	0.197033			19.66	0.769869			19.66	0.780077			19.66	0.458534			19.66	0.308362			19.66	0.556981			19.66	1.11427
19.67	0.214289			19.67	0.215473			19.67	0.770524			19.67	0.766015			19.67	0.439313			19.67	0.320006			19.67	0.654204			19.67	1.18142
19.68	0.20817			19.68	0.211966			19.68	0.817358			19.68	0.774656			19.68	0.410805			19.68	0.287516			19.68	0.615979			19.68	1.13924
19.69	0.214801			19.69	0.206769			19.69	0.762627			19.69	0.771734			19.69	0.414661			19.69	0.318049			19.69	0.734529			19.69	1.13555
19.7	0.210789			19.7	0.212212			19.7	0.74034			19.7	0.759395			19.7	0.408373			19.7	0.299893			19.7	0.731295			19.7	1.22426
19.71	0.216641			19.71	0.209331			19.71	0.758501			19.71	0.730734			19.71	0.45676			19.71	0.294051			19.71	0.649226			19.71	1.16994
19.72	0.234455			19.72	0.201177			19.72	0.778005			19.72	0.806959			19.72	0.399511			19.72	0.31065			19.72	0.724039			19.72	1.16279
19.73	0.223896			19.73	0.203043			19.73	0.722236			19.73	0.777743			19.73	0.432722			19.73	0.314693			19.73	0.773124			19.73	1.18335
19.74	0.226005			19.74	0.198708			19.74	0.776425			19.74	0.735156			19.74	0.422507			19.74	0.278647			19.74	0.791969			19.74	1.16182
19.75	0.223485			19.75	0.229139			19.75	0.717307			19.75	0.722033			19.75	0.445045			19.75	0.309503			19.75	0.628545			19.75	1.17066
19.76	0.200905			19.76	0.214068			19.76	0.723712			19.76	0.77776			19.76	0.45224			19.76	0.253795			19.76	0.695779			19.76	1.21611
19.77	0.198384			19.77	0.208185			19.77	0.735061			19.77	0.788144			19.77	0.421063			19.77	0.275111			19.77	0.622654			19.77	1.12855
19.78	0.195684			19.78	0.208608			19.78	0.657315			19.78	0.766411			19.78	0.438968			19.78	0.281572			19.78	0.513689			19.78	1.0873
19.79	0.207164			19.79	0.232967			19.79	0.657539			19.79	0.788425			19.79	0.443233			19.79	0.276388			19.79	0.545642			19.79	1.15404
19.8	0.200721			19.8	0.222607			19.8	0.594354			19.8	0.820206			19.8	0.41343			19.8	0.303434			19.8	0.537784			19.8	1.04886
19.81	0.188865			19.81	0.238476			19.81	0.642581			19.81	0.778467			19.81	0.422102			19.81	0.288987			19.81	0.616517			19.81	1.19394
19.82	0.206096			19.82	0.224722			19.82	0.647785			19.82	0.789593			19.82	0.383361			19.82	0.261763			19.82	0.672151			19.82	1.12868
19.83	0.197511			19.83	0.248221			19.83	0.653725			19.83	0.809903			19.83	0.430539			19.83	0.324735			19.83	0.728083			19.83	1.14799
19.84	0.210928			19.84	0.224064			19.84	0.672496			19.84	0.806851			19.84	0.382485			19.84	0.302968			19.84	0.753707			19.84	1.04644
19.85	0.189091			19.85	0.218393			19.85	0.63254			19.85	0.749525			19.85	0.411254			19.85	0.294054			19.85	0.773544			19.85	1.0755
19.86	0.190636			19.86	0.210213			19.86	0.714603			19.86	0.735853			19.86	0.370082			19.86	0.281197			19.86	0.70164			19.86	1.12323
19.87	0.192258			19.87	0.179991			19.87	0.72219			19.87	0.767855			19.87	0.398295			19.87	0.277822			19.87	0.685609			19.87	1.12323
19.88	0.198666			19.88	0.223944			19.88	0.632965			19.88	0.73847			19.88	0.424255			19.88	0.240764			19.88	0.644015			19.88	1.13885
19.89	0.201056			19.89	0.190982			19.89	0.616376			19.89	0.815371			19.89	0.410287			19.89	0.293418			19.89	0.616494			19.89	1.14511
19.9	0.198755			19.9	0.182669			19.9	0.586647			19.9	0.827685			19.9	0.405101			19.9	0.278051			19.9	0.554984			19.9	1.13713
19.91	0.230004			19.91	0.200333			19.91	0.614326			19.91	0.831186			19.91	0.410268			19.91	0.273886			19.91	0.591883			19.91	1.15431
19.92	0.190999			19.92	0.206411			19.92	0.601598			19.92	0.776389			19.92	0.411977			19.92	0.29063			19.92	0.626786			19.92	1.09575
19.93	0.177273			19.93	0.228708			19.93	0.619391			19.93	0.771929			19.93	0.412523			19.93	0.252129			19.93	0.632916			19.93	1.14224
19.94	0.190599			19.94	0.174406			19.94	0.668127			19.94	0.77605			19.94	0.429449			19.94	0.247616			19.94	0.723514			19.94	1.15905
19.95	0.213484			19.95	0.196512			19.95	0.652359			19.95	0.811616			19.95	0.427343			19.95	0.279612			19.95	0.734663			19.95	1.16426
19.96	0.210823			19.96	0.177057			19.96	0.664801			19.96	0.831542			19.96	0.407033			19.96	0.307462			19.96	0.702997			19.96	1.12982
[truncated: 8,004 more rows]

## Sheet: Table S9
Table S9: RMSF values obtained in MD simulations investigating isoquercitrin in complex with AKT1, EGFR, INSR, PIK3R1, PPARA, GSK3B, NFKB, PTP1B
AKT1				EGFR				INSR				PIK3R1				PPARalpha				gsk3b				NFKb				PTP1B
Atom	(nm)			Atom	(nm)			Atom	(nm)			Atom	(nm)			Atom	(nm)			Atom	(nm)			Atom	(nm)			Atom	(nm)
1	0.4404			1	0.3352			1	0.6244			1	0.2728			1	0.2197			1	0.5869			1	1.0099			1	0.1963
2	0.4662			2	0.3657			2	0.633			2	0.2993			2	0.2482			2	0.6057			2	1.023			2	0.2272
3	0.4659			3	0.3659			3	0.6345			3	0.3			3	0.2474			3	0.6052			3	1.0209			3	0.2292
4	0.4617			4	0.366			4	0.6354			4	0.3038			4	0.2512			4	0.6058			4	1.0225			4	0.2252
5	0.4005			5	0.2796			5	0.6215			5	0.2416			5	0.1885			5	0.5539			5	0.9879			5	0.1779
6	0.4364			6	0.2941			6	0.6392			6	0.2907			6	0.1966			6	0.5783			6	1.0207			6	0.1957
7	0.4309			7	0.3143			7	0.646			7	0.3019			7	0.1744			7	0.5559			7	1.0388			7	0.2122
8	0.474			8	0.3408			8	0.645			8	0.3466			8	0.2061			8	0.5535			8	1.0517			8	0.2388
9	0.434			9	0.3482			9	0.6414			9	0.327			9	0.2201			9	0.6064			9	1.0652			9	0.2555
10	0.4613			10	0.3444			10	0.7406			10	0.3706			10	0.159			10	0.5286			10	1.0702			10	0.2683
11	0.4999			11	0.2268			11	0.7029			11	0.3988			11	0.2029			11	0.4857			11	1.0776			11	0.3134
12	0.3421			12	0.247			12	0.7966			12	0.4507			12	0.1932			12	0.4732			12	1.0628			12	0.3112
13	0.3374			13	0.1976			13	0.8464			13	0.466			13	0.148			13	0.4929			13	1.1315			13	0.3142
14	0.3454			14	0.2187			14	0.8014			14	0.5165			14	0.1547			14	0.4856			14	1.1423			14	0.3651
15	0.3883			15	0.1851			15	0.8478			15	0.1648			15	0.2012			15	0.5422			15	1.1526			15	0.3571
16	0.3382			16	0.2105			16	0.745			16	0.1756			16	0.2014			16	0.5786			16	1.1779			16	0.15
17	0.3418			17	0.2226			17	0.7511			17	0.1439			17	0.2005			17	0.5836			17	1.194			17	0.1414
18	0.4287			18	0.2448			18	0.5842			18	0.1924			18	0.1874			18	0.578			18	1.1856			18	0.1411
19	0.4589			19	0.2642			19	0.5544			19	0.1163			19	0.2056			19	0.6304			19	1.2222			19	0.1535
20	0.4558			20	0.2638			20	0.5906			20	0.1527			20	0.1783			20	0.5848			20	1.2379			20	0.1214
21	0.4902			21	0.2857			21	0.6195			21	0.166			21	0.1755			21	0.6414			21	1.2392			21	0.1235
22	0.5366			22	0.3029			22	0.5628			22	0.2213			22	0.1854			22	0.5151			22	1.2407			22	0.1253
23	0.5253			23	0.3359			23	0.5444			23	0.2052			23	0.2037			23	0.5019			23	0.8927			23	0.1849
24	0.2892			24	0.3363			24	0.5936			24	0.1879			24	0.1939			24	0.5013			24	0.8382			24	0.1745
25	0.2853			25	0.3373			25	0.6464			25	0.2214			25	0.2289			25	0.518			25	0.8824			25	0.1349
26	0.2697			26	0.3417			26	0.6051			26	0.2423			26	0.2204			26	0.4683			26	0.9371			26	0.1917
27	0.2935			27	0.3845			27	0.5713			27	0.2795			27	0.2377			27	0.4635			27	0.8065			27	0.2034
28	0.2338			28	0.3803			28	0.5645			28	0.2749			28	0.2221			28	0.4287			28	0.7541			28	0.1532
29	0.2353			29	0.3805			29	0.6278			29	0.1			29	0.2583			29	0.4375			29	0.8285			29	0.2227
30	0.2376			30	0.1594			30	0.6509			30	0.0938			30	0.2589			30	0.4278			30	0.8695			30	0.2722
31	0.2604			31	0.1718			31	0.6568			31	0.1052			31	0.2611			31	0.4429			31	0.8176			31	0.2734
32	0.2633			32	0.1401			32	0.6533			32	0.1189			32	0.176			32	0.4428			32	0.8231			32	0.2737
33	0.2984			33	0.1526			33	0.5504			33	0.1034			33	0.1594			33	0.4515			33	0.8287			33	0.1078
34	0.2919			34	0.1188			34	0.5612			34	0.1079			34	0.1925			34	0.4317			34	0.825			34	0.0983
35	0.3029			35	0.1214			35	0.5612			35	0.1244			35	0.2089			35	0.4481			35	0.8447			35	0.115
36	0.2847			36	0.1045			36	0.557			36	0.1544			36	0.1932			36	0.4517			36	0.8564			36	0.1276
37	0.3223			37	0.1063			37	0.5341			37	0.1551			37	0.1921			37	0.4515			37	0.8614			37	0.1129
38	0.3199			38	0.1166			38	0.5407			38	0.1605			38	0.2205			38	0.487			38	0.8575			38	0.107
39	0.3232			39	0.095			39	0.5047			39	0.2086			39	0.2502			39	0.5058			39	0.7875			39	0.1309
40	0.2152			40	0.1064			40	0.5051			40	0.2031			40	0.2472			40	0.4881			40	0.8483			40	0.1755
41	0.2355			41	0.1031			41	0.4741			41	0.2364			41	0.254			41	0.4766			41	0.7084			41	0.1595
42	0.1917			42	0.1514			42	0.4751			42	0.2911			42	0.1773			42	0.5103			42	0.6649			42	0.1736
43	0.1898			43	0.1494			43	0.4372			43	0.3307			43	0.1685			43	0.5238			43	0.6883			43	0.2113
44	0.1858			44	0.1518			44	0.4366			44	0.3303			44	0.1779			44	0.5464			44	0.7445			44	0.2229
45	0.2048			45	0.1061			45	0.4182			45	0.3298			45	0.1889			45	0.5741			45	0.6415			45	0.1934
46	0.1932			46	0.1539			46	0.4315			46	0.0896			46	0.1697			46	0.538			46	0.6049			46	0.2282
47	0.2228			47	0.1534			47	0.452			47	0.0885			47	0.1765			47	0.5896			47	0.6809			47	0.236
48	0.2231			48	0.1529			48	0.4796			48	0.0864			48	0.1854			48	0.6028			48	0.6775			48	0.1115
49	0.2222			49	0.1232			49	0.4529			49	0.0946			49	0.2045			49	0.6082			49	0.6294			49	0.1081
50	0.1639			50	0.1418			50	0.4816			50	0.0806			50	0.2062			50	0.6335			50	0.6381			50	0.12
51	0.1513			51	0.1213			51	0.4319			51	0.0888			51	0.226			51	0.6642			51	0.639			51	0.1284
52	0.1683			52	0.128			52	0.4389			52	0.0919			52	0.2761			52	0.6657			52	0.6332			52	0.1224
53	0.1875			53	0.1247			53	0.4565			53	0.1423			53	0.2766			53	0.4844			53	0.6544			53	0.1249
54	0.1521			54	0.1341			54	0.4239			54	0.136			54	0.1448			54	0.4597			54	0.6013			54	0.1408
55	0.1399			55	0.1433			55	0.4325			55	0.1473			55	0.1381			55	0.4923			55	0.7002			55	0.1564
56	0.1586			56	0.172			56	0.4236			56	0.1586			56	0.1351			56	0.5146			56	0.748			56	0.1743
57	0.1729			57	0.1636			57	0.4313			57	0.0671			57	0.1455			57	0.4737			57	0.6997			57	0.1967
58	0.1495			58	0.1645			58	0.481			58	0.0692			58	0.115			58	0.4448			58	0.6514			58	0.2383
59	0.1771			59	0.1929			59	0.4884			59	0.0622			59	0.1125			59	0.4677			59	0.7844			59	0.2567
60	0.1863			60	0.2017			60	0.4842			60	0.0701			60	0.1145			60	0.4994			60	0.8395			60	0.2302
61	0.1807			61	0.1786			61	0.4907			61	0.0555			61	0.1271			61	0.4508			61	0.7994			61	0.275
62	0.1691			62	0.2011			62	0.4656			62	0.056			62	0.1121			62	0.4573			62	0.8285			62	0.2435
63	0.1936			63	0.1846			63	0.5198			63	0.0615			63	0.1256			63	0.4611			63	0.7994			63	0.2959
64	0.173			64	0.1852			64	0.491			64	0.0693			64	0.1585			64	0.4597			64	0.8131			64	0.3187
65	0.2043			65	0.1972			65	0.5226			65	0.0722			65	0.1461			65	0.4444			65	0.8154			65	0.3334
66	0.2423			66	0.1859			66	0.5022			66	0.0648			66	0.1885			66	0.4358			66	0.8097			66	0.358
67	0.2436			67	0.1838			67	0.489			67	0.0739			67	0.1889			67	0.4687			67	0.6967			67	0.3885
68	0.2415			68	0.1751			68	0.5381			68	0.0718			68	0.1892			68	0.4443			68	0.743			68	0.3931
69	0.1531			69	0.1957			69	0.5036			69	0.129			69	0.147			69	0.4614			69	0.6523			69	0.3888
70	0.1724			70	0.2022			70	0.4965			70	0.1295			70	0.1899			70	0.4584			70	0.6237			70	0.112
71	0.1399			71	0.212			71	0.5384			71	0.1287			71	0.1914			71	0.4626			71	0.6551			71	0.1115
72	0.1308			72	0.2117			72	0.4529			72	0.0823			72	0.1886			72	0.504			72	0.7009			72	0.1093
73	0.1474			73	0.1075			73	0.4143			73	0.1368			73	0.1077			73	0.5408			73	0.5872			73	0.1151
74	0.1635			74	0.1019			74	0.4708			74	0.1358			74	0.096			74	0.4938			74	0.6022			74	0.1042
75	0.1487			75	0.1069			75	0.5084			75	0.1372			75	0.1215			75	0.4671			75	0.5797			75	0.1115
76	0.1802			76	0.1197			76	0.4437			76	0.0549			76	0.1347			76	0.5253			76	0.588			76	0.1117
77	0.21			77	0.0955			77	0.4832			77	0.0545			77	0.1241			77	0.5566			77	0.5912			77	0.1359
78	0.2539			78	0.0921			78	0.4115			78	0.0632			78	0.1178			78	0.5202			78	0.5905			78	0.1195
79	0.2561			79	0.1024			79	0.4185			79	0.0701			79	0.1481			79	0.4983			79	0.5331			79	0.1475
80	0.2538			80	0.1112			80	0.4372			80	0.0708			80	0.1689			80	0.5594			80	0.5236			80	0.1776
81	0.1584			81	0.104			81	0.3874			81	0.0755			81	0.184			81	0.5822			81	0.5339			81	0.1801
82	0.2032			82	0.1469			82	0.3896			82	0.0866			82	0.1845			82	0.5785			82	0.5368			82	0.1623
83	0.2015			83	0.1491			83	0.363			83	0.127			83	0.2273			83	0.5844			83	0.6886			83	0.2015
84	0.1977			84	0.1497			84	0.3741			84	0.1333			84	0.2267			84	0.5307			84	0.6909			84	0.2073
85	0.1463			85	0.1164			85	0.3758			85	0.1424			85	0.2244			85	0.5276			85	0.7284			85	0.0902
86	0.1639			86	0.1639			86	0.3875			86	0.2077			86	0.2665			86	0.5212			86	0.7332			86	0.0909
87	0.1319			87	0.1591			87	0.3923			87	0.2022			87	0.2527			87	0.591			87	0.773			87	0.0828
88	0.1257			88	0.1414			88	0.4163			88	0.179			88	0.2781			88	0.6162			88	0.7798			88	0.0875
89	0.1309			89	0.1921			89	0.4606			89	0.2283			89	0.3063			89	0.6172			89	0.8617			89	0.0735
90	0.1456			90	0.1894			90	0.4206			90	0.2477			90	0.3171			90	0.6201			90	0.8654			90	0.0732
91	0.1366			91	0.1909			91	0.4582			91	0.2843			91	0.3387			91	0.5287			91	0.9166			91	0.073
92	0.1726			92	0.0938			92	0.4965			92	0.2966			92	0.3711			92	0.5667			92	0.9396			92	0.0782
93	0.1813			93	0.1048			93	0.4929			93	0.0702			93	0.3714			93	0.4915			93	0.9336			93	0.0832
94	0.1477			94	0.0897			94	0.319			94	0.0793			94	0.3737			94	0.464			94	0.9431			94	0.0673
95	0.1961			95	0.0899			95	0.3059			95	0.0686			95	0.1202			95	0.4914			95	0.9152			95	0.068
96	0.1822			96	0.0944			96	0.3029			96	0.0709			96	0.1143			96	0.5171			96	0.9339			96	0.0849
97	0.157			97	0.1066			97	0.3209			97	0.0745			97	0.1288			97	0.4926			97	0.9385			97	0.0743
98	0.1589			98	0.0931			98	0.2677			98	0.0858			98	0.1389			98	0.5013			98	0.9396			98	0.0923
99	0.2			99	0.1311			99	0.2631			99	0.0935			99	0.1298			99	0.486			99	0.7355			99	0.0826
100	0.2104			100	0.1214			100	0.2657			100	0.1004			100	0.1341			100	0.5264			100	0.7201			100	0.0968
101	0.2707			101	0.1114			101	0.2748			101	0.1167			101	0.15			101	0.5661			101	0.7317			101	0.0898
102	0.2587			102	0.1804			102	0.2743			102	0.1268			102	0.1849			102	0.5044			102	0.7511			102	0.1145
103	0.2071			103	0.1421			103	0.3011			103	0.1657			103	0.1758			103	0.5787			103	0.7085			103	0.0975
104	0.2451			104	0.1921			104	0.2992			104	0.1719			104	0.1836			104	0.6019			104	0.7117			104	0.1266
105	0.2339			105	0.194			105	0.3014			105	0.1985			105	0.2115			105	0.6216			105	0.6341			105	0.0751
106	0.2255			106	0.1927			106	0.2962			106	0.2054			106	0.1138			106	0.4581			106	0.6207			106	0.0757
107	0.1161			107	0.1733			107	0.3264			107	0.0646			107	0.111			107	0.4294			107	0.6327			107	0.0837
108	0.114			108	0.2223			108	0.3228			108	0.0792			108	0.1075			108	0.4628			108	0.6223			108	0.09
109	0.1124			109	0.2262			109	0.3271			109	0.0563			109	0.1139			109	0.4883			109	0.7726			109	0.0913
110	0.1183			110	0.2223			110	0.2537			110	0.0651			110	0.0971			110	0.4341			110	0.8147			110	0.0934
111	0.1072			111	0.1084			111	0.2654			111	0.0516			111	0.1056			111	0.4169			111	0.7944			111	0.1081
112	0.1051			112	0.1273			112	0.2381			112	0.0598			112	0.0995			112	0.4478			112	0.7677			112	0.1258
113	0.1187			113	0.1177			113	0.2331			113	0.0555			113	0.1237			113	0.4379			113	0.8685			113	0.1295
114	0.1265			114	0.1236			114	0.2385			114	0.1182			114	0.1044			114	0.4461			114	0.9089			114	0.1334
115	0.1323			115	0.1319			115	0.2566			115	0.1186			115	0.1104			115	0.5155			115	0.9196			115	0.1582
116	0.13			116	0.1434			116	0.2548			116	0.1192			116	0.1451			116	0.5453			116	0.892			116	0.1577
117	0.1418			117	0.1562			117	0.2404			117	0.0477			117	0.1552			117	0.5607			117	0.937			117	0.1516
118	0.1373			118	0.1725			118	0.2599			118	0.0526			118	0.2028			118	0.5242			118	0.9424			118	0.1967
119	0.1465			119	0.204			119	0.3008			119	0.0503			119	0.2018			119	0.5225			119	1.0074			119	0.1952
120	0.2094			120	0.2016			120	0.2086			120	0.058			120	0.2008			120	0.5669			120	1.0343			120	0.0909
121	0.1622			121	0.2512			121	0.1902			121	0.0536			121	0.1394			121	0.5902			121	1.036			121	0.0941
122	0.1047			122	0.2312			122	0.2124			122	0.0612			122	0.1844			122	0.5904			122	1.037			122	0.0925
123	0.1119			123	0.231			123	0.2426			123	0.07			123	0.1853			123	0.4196			123	0.8555			123	0.0952
124	0.1031			124	0.235			124	0.2649			124	0.1193			124	0.1895			124	0.443			124	0.8129			124	0.0957
125	0.1047			125	0.2575			125	0.25			125	0.1148			125	0.0819			125	0.3869			125	0.8973			125	0.1029
126	0.1081			126	0.2721			126	0.1985			126	0.1025			126	0.0803			126	0.3629			126	0.9447			126	0.1065
127	0.1211			127	0.2957			127	0.1807			127	0.155			127	0.0782			127	0.3737			127	1.004			127	0.1346
128	0.116			128	0.3022			128	0.2231			128	0.1593			128	0.0855			128	0.3588			128	0.9146			128	0.1455
129	0.1005			129	0.3023			129	0.2503			129	0.1362			129	0.0731			129	0.3771			129	0.9091			129	0.1625
130	0.0998			130	0.3297			130	0.2252			130	0.1967			130	0.0705			130	0.3889			130	0.8511			130	0.22
131	0.1059			131	0.3305			131	0.249			131	0.1942			131	0.083			131	0.335			131	0.9729			131	0.2172
132	0.1184			132	0.3275			132	0.2849			132	0.0472			132	0.1361			132	0.319			132	1.0375			132	0.2086
133	0.1024			133	0.1209			133	0.266			133	0.0556			133	0.1353			133	0.3346			133	0.9675			133	0.2676
134	0.1047			134	0.1116			134	0.1989			134	0.0419			134	0.1342			134	0.3387			134	0.9673			134	0.2655
135	0.1136			135	0.1302			135	0.2149			135	0.0473			135	0.0756			135	0.3441			135	1.0294			135	0.2886
136	0.1211			136	0.1445			136	0.1895			136	0.0397			136	0.0751			136	0.3392			136	0.9241			136	0.3204
137	0.1152			137	0.127			137	0.1866			137	0.0452			137	0.0853			137	0.3999			137	0.9494			137	0.0881
138	0.1281			138	0.1255			138	0.1931			138	0.045			138	0.0928			138	0.4095			138	1.0091			138	0.093
139	0.1953			139	0.1452			139	0.1833			139	0.0495			139	0.0909			139	0.4143			139	0.9293			139	0.0811
140	0.2729			140	0.1834			140	0.1964			140	0.0545			140	0.0938			140	0.4117			140	0.8864			140	0.0825
141	0.1891			141	0.1874			141	0.2178			141	0.0466			141	0.1093			141	0.4386			141	0.9752			141	0.0769
142	0.2414			142	0.1976			142	0.2415			142	0.0555			142	0.1232			142	0.4626			142	0.974			142	0.0822
143	0.1521			143	0.2511			143	0.2185			143	0.0647			143	0.1284			143	0.4638			143	0.9505			143	0.0766
144	0.1557			144	0.2456			144	0.2032			144	0.0579			144	0.1374			144	0.4919			144	1.0704			144	0.0776
145	0.2531			145	0.2215			145	0.2446			145	0.069			145	0.1768			145	0.4745			145	1.1248			145	0.0777
146	0.2901			146	0.2592			146	0.2645			146	0.0509			146	0.1817			146	0.4726			146	1.099			146	0.129
147	0.3276			147	0.2621			147	0.2499			147	0.0451			147	0.1837			147	0.4696			147	1.0577			147	0.1292
148	0.4248			148	0.1208			148	0.2576			148	0.0468			148	0.2294			148	0.4882			148	1.1931			148	0.1327
149	0.193			149	0.1217			149	0.2746			149	0.0503			149	0.2275			149	0.5011			149	1.2338			149	0.087
150	0.191			150	0.125			150	0.28			150	0.0523			150	0.218			150	0.5015			150	1.2088			150	0.1105
151	0.2862			151	0.1349			151	0.3114			151	0.0603			151	0.244			151	0.5183			151	1.1992			151	0.1188
152	0.3454			152	0.1248			152	0.3112			152	0.0553			152	0.2535			152	0.5447			152	1.2627			152	0.1475
153	0.0942			153	0.1272			153	0.3122			153	0.0641			153	0.2647			153	0.5602			153	1.1863			153	0.1998
154	0.1016			154	0.143			154	0.3185			154	0.0552			154	0.2989			154	0.5754			154	1.1886			154	0.1984
155	0.0892			155	0.1504			155	0.3407			155	0.0636			155	0.2989			155	0.5758			155	1.1699			155	0.1988
156	0.095			156	0.1544			156	0.3398			156	0.0367			156	0.2999			156	0.5973			156	1.2092			156	0.074
157	0.0834			157	0.1732			157	0.3415			157	0.0408			157	0.0844			157	0.5927			157	1.2161			157	0.0778
158	0.0889			158	0.1596			158	0.2512			158	0.0389			158	0.0845			158	0.5954			158	1.2389			158	0.073
159	0.093			159	0.1961			159	0.2342			159	0.0457			159	0.0842			159	0.417			159	1.2451			159	0.0744
160	0.1146			160	0.1936			160	0.2824			160	0.0393			160	0.089			160	0.3863			160	1.265			160	0.0752
161	0.1205			161	0.1961			161	0.2994			161	0.04			161	0.0838			161	0.4361			161	1.2353			161	0.0751
162	0.1105			162	0.1177			162	0.2987			162	0.0485			162	0.0906			162	0.4636			162	1.3131			162	0.0768
163	0.1506			163	0.1247			163	0.2818			163	0.0577			163	0.0955			163	0.4214			163	1.1921			163	0.0766
164	0.1457			164	0.1137			164	0.323			164	0.0586			164	0.1336			164	0.3957			164	1.1327			164	0.0843
165	0.1921			165	0.1181			165	0.3105			165	0.0483			165	0.1428			165	0.4488			165	1.2327			165	0.0795
166	0.1922			166	0.113			166	0.3424			166	0.0539			166	0.15			166	0.4968			166	1.1962			166	0.1371
167	0.194			167	0.12			167	0.3445			167	0.0655			167	0.1989			167	0.443			167	1.2998			167	0.107
168	0.1452			168	0.1267			168	0.3626			168	0.0598			168	0.2171			168	0.4627			168	1.2405			168	0.0832
169	0.1905			169	0.2018			169	0.3792			169	0.0737			169	0.1987			169	0.4504			169	1.2089			169	0.0911
170	0.1901			170	0.1496			170	0.3222			170	0.0616			170	0.2582			170	0.4997			170	1.2889			170	0.0867
171	0.1914			171	0.1545			171	0.3471			171	0.0756			171	0.2195			171	0.4904			171	1.3109			171	0.0868
172	0.0783			172	0.1864			172	0.3181			172	0.0758			172	0.2593			172	0.5299			172	1.2549			172	0.0956
173	0.0858			173	0.2326			173	0.2994			173	0.0591			173	0.2764			173	0.4969			173	1.3445			173	0.1027
174	0.0777			174	0.1536			174	0.3436			174	0.0723			174	0.3466			174	0.4952			174	1.3301			174	0.1055
175	0.0871			175	0.1994			175	0.368			175	0.0654			175	0.4014			175	0.5213			175	1.3736			175	0.1215
176	0.0769			176	0.1726			176	0.331			176	0.0819			176	0.3868			176	0.4169			176	1.3876			176	0.1494
177	0.081			177	0.1025			177	0.3118			177	0.0431			177	0.4776			177	0.3898			177	1.3808			177	0.1585
178	0.089			178	0.1077			178	0.3694			178	0.058			178	0.4192			178	0.4465			178	1.4504			178	0.2166
179	0.1124			179	0.0982			179	0.3911			179	0.0422			179	0.4215			179	0.4703			179	1.3766			179	0.2015
180	0.12			180	0.1059			180	0.3977			180	0.0447			180	0.4861			180	0.4496			180	1.3659			180	0.1793
181	0.1744			181	0.0925			181	0.3924			181	0.0502			181	0.073			181	0.4219			181	1.4331			181	0.2148
182	0.1058			182	0.0954			182	0.3156			182	0.0552			182	0.0753			182	0.4844			182	1.2684			182	0.2139
183	0.1955			183	0.0901			183	0.347			183	0.0535			183	0.0658			183	0.5356			183	1.1927			183	0.2396
184	0.2626			184	0.091			184	0.2998			184	0.0615			184	0.0693			184	0.5215			184	1.303			184	0.2833
185	0.1812			185	0.0951			185	0.3084			185	0.0651			185	0.0585			185	0.4377			185	1.3659			185	0.2894
186	0.2262			186	0.0906			186	0.3268			186	0.0473			186	0.0628			186	0.4465			186	1.256			186	0.2795
187	0.1613			187	0.0965			187	0.3275			187	0.0518			187	0.0562			187	0.4572			187	1.1927			187	0.3126
188	0.2326			188	0.1053			188	0.3269			188	0.0621			188	0.0612			188	0.4119			188	1.3083			188	0.3091
189	0.0699			189	0.1021			189	0.3579			189	0.0518			189	0.0626			189	0.4399			189	1.3763			189	0.3081
190	0.0714			190	0.1132			190	0.3398			190	0.0574			190	0.1238			190	0.4378			190	1.2809			190	0.0968
191	0.0702			191	0.1043			191	0.3942			191	0.0489			191	0.1218			191	0.3717			191	1.3152			191	0.1073
192	0.0777			192	0.1154			192	0.4118			192	0.0474			192	0.1238			192	0.3789			192	1.3367			192	0.0938
193	0.0663			193	0.0966			193	0.4111			193	0.0589			193	0.0668			193	0.3633			193	1.3145			193	0.0939
194	0.066			194	0.104			194	0.3943			194	0.0669			194	0.1066			194	0.3833			194	1.2481			194	0.0992
195	0.0725			195	0.1038			195	0.4205			195	0.0698			195	0.0991			195	0.4105			195	1.2702			195	0.1092
196	0.0822			196	0.117			196	0.438			196	0.0853			196	0.0971			196	0.3955			196	1.2254			196	0.1042
197	0.0881			197	0.0933			197	0.4017			197	0.0585			197	0.1528			197	0.3802			197	1.2141			197	0.1588
198	0.082			198	0.1023			198	0.4397			198	0.0661			198	0.1547			198	0.3986			198	1.2254			198	0.1461
199	0.1027			199	0.0926			199	0.4269			199	0.0684			199	0.1541			199	0.3999			199	1.2562			199	0.149
200	0.1027			200	0.0946			200	0.4658			200	0.0819			200	0.0572			200	0.4639			200	1.2866			200	0.1664
201	0.0884			201	0.0976			201	0.4526			201	0.0635			201	0.0594			201	0.4929			201	1.3057			201	0.0978
202	0.1099			202	0.1053			202	0.4763			202	0.1061			202	0.061			202	0.4499			202	1.2924			202	0.1112
203	0.1092			203	0.113			203	0.466			203	0.0606			203	0.0652			203	0.433			203	1.3389			203	0.0912
204	0.1056			204	0.161			204	0.4203			204	0.0837			204	0.0652			204	0.4635			204	1.3364			204	0.0922
205	0.1545			205	0.159			205	0.3999			205	0.0649			205	0.0662			205	0.4716			205	1.3479			205	0.0938
206	0.1324			206	0.1582			206	0.4219			206	0.0894			206	0.0749			206	0.492			206	1.4051			206	0.0957
207	0.1443			207	0.217			207	0.453			207	0.0686			207	0.0811			207	0.4314			207	1.4161			207	0.1057
208	0.192			208	0.2166			208	0.4745			208	0.067			208	0.0815			208	0.4463			208	1.4238			208	0.089
209	0.1856			209	0.1846			209	0.4586			209	0.0947			209	0.0799			209	0.392			209	1.4505			209	0.1024
210	0.1867			210	0.215			210	0.3964			210	0.0864			210	0.1235			210	0.3892			210	1.4475			210	0.08
211	0.0689			211	0.2195			211	0.3747			211	0.1128			211	0.1767			211	0.3579			211	1.5097			211	0.081
212	0.0811			212	0.2464			212	0.4036			212	0.1045			212	0.132			212	0.3647			212	1.5353			212	0.0801
213	0.0697			213	0.2943			213	0.4471			213	0.1208			213	0.187			213	0.3307			213	1.5132			213	0.089
214	0.0732			214	0.2873			214	0.4711			214	0.1536			214	0.1031			214	0.3469			214	1.5861			214	0.088
215	0.0774			215	0.2909			215	0.4527			215	0.1641			215	0.1206			215	0.3302			215	1.5581			215	0.1049
216	0.0908			216	0.3247			216	0.4343			216	0.1709			216	0.1416			216	0.2957			216	1.5511			216	0.1083
217	0.0882			217	0.3222			217	0.4852			217	0.1892			217	0.1163			217	0.286			217	1.6071			217	0.1112
218	0.1047			218	0.3224			218	0.4824			218	0.1981			218	0.1679			218	0.2878			218	1.1339			218	0.1335
219	0.0888			219	0.0907			219	0.5219			219	0.2308			219	0.1246			219	0.2997			219	1.093			219	0.0726
220	0.1057			220	0.0945			220	0.5295			220	0.085			220	0.1775			220	0.3148			220	1.1036			220	0.074
221	0.1125			221	0.0933			221	0.5446			221	0.1018			221	0.0675			221	0.3429			221	1.146			221	0.071
222	0.1276			222	0.1051			222	0.5328			222	0.0792			222	0.0704			222	0.3414			222	1.2087			222	0.0774
223	0.1221			223	0.0906			223	0.5464			223	0.1011			223	0.0712			223	0.3426			223	1.1602			223	0.0674
224	0.1716			224	0.0872			224	0.5594			224	0.0679			224	0.0744			224	0.3463			224	1.0238			224	0.067
225	0.1467			225	0.0987			225	0.5805			225	0.0752			225	0.0766			225	0.3508			225	0.973			225	0.0706
226	0.1446			226	0.132			226	0.5766			226	0.069			226	0.0838			226	0.3385			226	1.0272			226	0.0781
227	0.1805			227	0.1211			227	0.4916			227	0.0724			227	0.09			227	0.3409			227	1.0454			227	0.0749
228	0.1762			228	0.1163			228	0.5017			228	0.0854			228	0.1099			228	0.3358			228	0.9825			228	0.0671
229	0.1847			229	0.1431			229	0.4903			229	0.138			229	0.1349			229	0.3355			229	1.0897			229	0.0702
230	0.189			230	0.1527			230	0.484			230	0.1417			230	0.1526			230	0.376			230	1.1245			230	0.0788
231	0.2162			231	0.1298			231	0.5023			231	0.1344			231	0.2122			231	0.4079			231	1.0705			231	0.0682
232	0.2444			232	0.1737			232	0.5001			232	0.0681			232	0.2015			232	0.3877			232	1.0215			232	0.0731
233	0.2839			233	0.17			233	0.545			233	0.0769			233	0.1688			233	0.3802			233	1.0923			233	0.0643
234	0.2721			234	0.1432			234	0.5808			234	0.0745			234	0.2151			234	0.3768			234	0.9461			234	0.064
235	0.0724			235	0.1946			235	0.5443			235	0.0737			235	0.2124			235	0.3882			235	0.8935			235	0.0673
236	0.0703			236	0.1874			236	0.5717			236	0.1301			236	0.071			236	0.4259			236	0.9416			236	0.0731
237	0.0913			237	0.1547			237	0.6057			237	0.1291			237	0.0756			237	0.4598			237	1.0009			237	0.0703
238	0.1114			238	0.1902			238	0.5912			238	0.1286			238	0.0668			238	0.4449			238	0.9421			238	0.0787
239	0.0968			239	0.1892			239	0.595			239	0.0598			239	0.0686			239	0.4329			239	0.9469			239	0.0668
240	0.1047			240	0.1897			240	0.6223			240	0.0644			240	0.0662			240	0.4095			240	0.9913			240	0.0722
241	0.1244			241	0.0966			241	0.4799			241	0.0583			241	0.0729			241	0.479			241	0.901			241	0.0697
242	0.079			242	0.1121			242	0.4635			242	0.0644			242	0.0708			242	0.5361			242	0.9118			242	0.0774
243	0.0837			243	0.0949			243	0.4831			243	0.0584			243	0.1241			243	0.5435			243	0.8599			243	0.0665
244	0.0765			244	0.0946			244	0.4999			244	0.0644			244	0.1296			244	0.578			244	0.9267			244	0.067
245	0.0865			245	0.1035			245	0.4672			245	0.0685			245	0.1258			245	0.482			245	0.9295			245	0.0701
246	0.0768			246	0.1105			246	0.4419			246	0.0848			246	0.0625			246	0.4539			246	0.9654			246	0.0757
247	0.0808			247	0.1155			247	0.4688			247	0.0835			247	0.0686			247	0.5212			247	0.9805			247	0.0715
248	0.0856			248	0.1617			248	0.4993			248	0.0903			248	0.06			248	0.3019			248	0.9897			248	0.0735
249	0.1353			249	0.1858			249	0.4672			249	0.1013			249	0.0616			249	0.2983			249	0.8667			249	0.0832
250	0.1259			250	0.2323			250	0.4513			250	0.058			250	0.0623			250	0.2818			250	0.8051			250	0.1341
251	0.1254			251	0.2371			251	0.4735			251	0.0597			251	0.0651			251	0.2881			251	0.8804			251	0.137
252	0.1732			252	0.2339			252	0.4673			252	0.0636			252	0.0661			252	0.2564			252	0.9357			252	0.1353
253	0.1805			253	0.1141			253	0.4867			253	0.0705			253	0.0695			253	0.2508			253	0.8276			253	0.0692
254	0.127			254	0.1554			254	0.4849			254	0.0671			254	0.0722			254	0.2268			254	0.8068			254	0.0708
255	0.165			255	0.1622			255	0.4862			255	0.07			255	0.0747			255	0.2376			255	0.8933			255	0.0709
256	0.1661			256	0.1697			256	0.4262			256	0.0802			256	0.0866			256	0.2164			256	0.9426			256	0.0753
257	0.0862			257	0.218			257	0.4373			257	0.1012			257	0.094			257	0.21			257	0.9008			257	0.0729
258	0.1028			258	0.2183			258	0.4388			258	0.0998			258	0.1043			258	0.2379			258	0.9131			258	0.0778
259	0.089			259	0.2184			259	0.4316			259	0.1248			259	0.1224			259	0.2915			259	0.8814			259	0.0807
260	0.0863			260	0.1097			260	0.49			260	0.1561			260	0.1105			260	0.2294			260	0.9195			260	0.1339
261	0.1069			261	0.1348			261	0.504			261	0.1605			261	0.1344			261	0.2708			261	0.9932			261	0.1321
262	0.1186			262	0.0997			262	0.5043			262	0.1467			262	0.1444			262	0.2061			262	1.0316			262	0.1336
263	0.108			263	0.0961			263	0.5053			263	0.1742			263	0.0897			263	0.2161			263	1.0351			263	0.069
264	0.105			264	0.1069			264	0.5329			264	0.1637			264	0.0991			264	0.2157			264	0.7502			264	0.0731
265	0.1245			265	0.1207			265	0.5678			265	0.2217			265	0.1062			265	0.2501			265	0.7596			265	0.0662
266	0.1051			266	0.1238			266	0.562			266	0.2669			266	0.1244			266	0.2212			266	0.6786			266	0.0682
267	0.1237			267	0.1847			267	0.5698			267	0.2774			267	0.0664			267	0.2664			267	0.6783			267	0.0661
268	0.1395			268	0.1731			268	0.5581			268	0.3703			268	0.0731			268	0.2768			268	0.6078			268	0.0722
269	0.1323			269	0.1417			269	0.5808			269	0.4005			269	0.0689			269	0.3001			269	0.624			269	0.0726
270	0.1537			270	0.1957			270	0.6124			270	0.4174			270	0.0702			270	0.2784			270	0.5629			270	0.129
271	0.123			271	0.1944			271	0.6326			271	0.279			271	0.0761			271	0.2678			271	0.563			271	0.1292
272	0.1433			272	0.168			272	0.6368			272	0.2479			272	0.083			272	0.3047			272	0.5112			272	0.1837
273	0.1527			273	0.1969			273	0.638			273	0.336			273	0.0868			273	0.3245			273	0.5155			273	0.1857
274	0.0975			274	0.2092			274	0.5023			274	0.0649			274	0.0921			274	0.3184			274	0.5104			274	0.1889
275	0.0965			275	0.2208			275	0.5289			275	0.0672			275	0.1019			275	0.3372			275	0.5128			275	0.1362
276	0.1065			276	0.2718			276	0.4524			276	0.0672			276	0.1011			276	0.2852			276	0.6097			276	0.2099
277	0.1116			277	0.2625			277	0.4395			277	0.072			277	0.1141			277	0.3889			277	0.6288			277	0.2023
278	0.1209			278	0.26			278	0.4256			278	0.0711			278	0.1227			278	0.4082			278	0.6405			278	0.1672
279	0.1482			279	0.293			279	0.4458			279	0.0776			279	0.169			279	0.441			279	0.6291			279	0.2133
280	0.12			280	0.2937			280	0.3945			280	0.0845			280	0.1671			280	0.4045			280	0.5807			280	0.2132
281	0.1244			281	0.2932			281	0.3769			281	0.1351			281	0.1668			281	0.3516			281	0.5832			281	0.2119
282	0.1325			282	0.0974			282	0.3804			282	0.1271			282	0.1244			282	0.4479			282	0.5713			282	0.0626
283	0.1488			283	0.0942			283	0.4182			283	0.1476			283	0.1704			283	0.483			283	0.5769			283	0.0662
284	0.1442			284	0.1037			284	0.4395			284	0.2066			284	0.169			284	0.5386			284	0.5731			284	0.0608
285	0.1623			285	0.1167			285	0.4108			285	0.2029			285	0.1687			285	0.5066			285	0.5808			285	0.0636
286	0.2095			286	0.1006			286	0.4419			286	0.2029			286	0.0749			286	0.4688			286	0.6465			286	0.0604
287	0.2564			287	0.0966			287	0.4535			287	0.2627			287	0.0834			287	0.4318			287	0.6682			287	0.0621
288	0.2555			288	0.1156			288	0.4765			288	0.2641			288	0.0718			288	0.5001			288	0.6644			288	0.0642
289	0.2562			289	0.1802			289	0.4296			289	0.0659			289	0.0729			289	0.5937			289	0.6988			289	0.0693
290	0.1824			290	0.164			290	0.4342			290	0.0722			290	0.0753			290	0.6458			290	0.7259			290	0.0721
291	0.237			291	0.2167			291	0.4328			291	0.0613			291	0.0834			291	0.6139			291	0.5171			291	0.0605
292	0.2204			292	0.2161			292	0.4388			292	0.0642			292	0.0832			292	0.2989			292	0.4962			292	0.0664
293	0.2086			293	0.2185			293	0.4424			293	0.0606			293	0.1089			293	0.2771			293	0.5114			293	0.0873
294	0.2444			294	0.1842			294	0.4512			294	0.0678			294	0.1151			294	0.3251			294	0.538			294	0.0639
295	0.2465			295	0.2397			295	0.4508			295	0.0667			295	0.1307			295	0.3468			295	0.4892			295	0.0839
296	0.2426			296	0.2364			296	0.4631			296	0.1054			296	0.1845			296	0.331			296	0.4879			296	0.0556
297	0.1248			297	0.2357			297	0.4653			297	0.1164			297	0.1836			297	0.3074			297	0.4462			297	0.0593
298	0.1262			298	0.1007			298	0.4113			298	0.1341			298	0.1754			298	0.3523			298	0.4563			298	0.0715
299	0.129			299	0.111			299	0.391			299	0.1811			299	0.2159			299	0.3776			299	0.4261			299	0.0732
300	0.14			300	0.099			300	0.4304			300	0.2197			300	0.2182			300	0.3633			300	0.4477			300	0.0959
301	0.1311			301	0.0993			301	0.4509			301	0.1635			301	0.2373			301	0.3334			301	0.4795			301	0.0715
302	0.1344			302	0.1048			302	0.4302			302	0.2248			302	0.2782			302	0.3151			302	0.509			302	0.0942
303	0.1568			303	0.1155			303	0.4029			303	0.2184			303	0.2721			303	0.3265			303	0.4898			303	0.0621
304	0.1732			304	0.1026			304	0.4633			304	0.0558			304	0.306			304	0.3033			304	0.5268			304	0.065
305	0.176			305	0.1251			305	0.4618			305	0.0605			305	0.3437			305	0.3044			305	0.4682			305	0.0653
306	0.1982			306	0.1292			306	0.5075			306	0.0535			306	0.3438			306	0.3128			306	0.4877			306	0.0677
307	0.228			307	0.0935			307	0.4779			307	0.0569			307	0.3434			307	0.3112			307	0.5106			307	0.0707
308	0.2306			308	0.1198			308	0.4827			308	0.0541			308	0.0734			308	0.315			308	0.4377			308	0.076
309	0.251			309	0.1142			309	0.4878			309	0.0582			309	0.0857			309	0.3555			309	0.4384			309	0.0788
310	0.2779			310	0.1642			310	0.5067			310	0.0605			310	0.0671			310	0.3919			310	0.4476			310	0.1131
311	0.2815			311	0.1635			311	0.5077			311	0.0798			311	0.0667			311	0.3472			311	0.4545			311	0.1125
312	0.3141			312	0.1643			312	0.5049			312	0.0785			312	0.0709			312	0.38			312	0.5447			312	0.1184
313	0.3504			313	0.1394			313	0.5363			313	0.1365			313	0.0779			313	0.3564			313	0.5902			313	0.1646
314	0.3478			314	0.1878			314	0.5656			314	0.1342			314	0.0735			314	0.3737			314	0.5621			314	0.1819
315	0.3677			315	0.1877			315	0.5652			315	0.1353			315	0.0731			315	0.3658			315	0.5377			315	0.1674
316	0.4003			316	0.1885			316	0.5643			316	0.075			316	0.0866			316	0.3565			316	0.6346			316	0.2198
317	0.3992			317	0.1105			317	0.4445			317	0.1334			317	0.0806			317	0.3931			317	0.6593			317	0.2419
318	0.3979			318	0.1419			318	0.4312			318	0.1329			318	0.1385			318	0.3805			318	0.6814			318	0.2743
319	0.1223			319	0.1388			319	0.4764			319	0.1327			319	0.1451			319	0.4051			319	0.6798			319	0.2967
320	0.128			320	0.1818			320	0.4913			320	0.0543			320	0.2145			320	0.3972			320	0.7619			320	0.0703
321	0.1206			321	0.1479			321	0.4968			321	0.0583			321	0.1569			321	0.4287			321	0.7895			321	0.0764
322	0.1292			322	0.1534			322	0.5046			322	0.0565			322	0.0781			322	0.4295			322	0.6644			322	0.0684
323	0.1193			323	0.161			323	0.5417			323	0.0591			323	0.0995			323	0.4585			323	0.666			323	0.0689
324	0.1261			324	0.1536			324	0.533			324	0.0617			324	0.0741			324	0.4342			324	0.6716			324	0.072
325	0.133			325	0.1708			325	0.5482			325	0.0663			325	0.0737			325	0.446			325	0.6713			325	0.0791
326	0.153			326	0.1553			326	0.6898			326	0.0741			326	0.0827			326	0.4568			326	0.6528			326	0.0769
327	0.1551			327	0.1559			327	0.6275			327	0.0844			327	0.0923			327	0.4633			327	0.6173			327	0.0915
328	0.1648			328	0.1694			328	0.7747			328	0.0937			328	0.0827			328	0.4768			328	0.7266			328	0.0923
329	0.1725			329	0.193			329	0.8507			329	0.0935			329	0.0833			329	0.4971			329	0.7611			329	0.0949
330	0.214			330	0.1826			330	0.7782			330	0.1153			330	0.0964			330	0.4988			330	0.7761			330	0.154
331	0.2141			331	0.1961			331	0.8481			331	0.1287			331	0.0827			331	0.5047			331	0.8335			331	0.1557
332	0.2165			332	0.1748			332	0.688			332	0.1467			332	0.1445			332	0.5226			332	0.7918			332	0.0703
333	0.1074			333	0.2254			333	0.6919			333	0.1547			333	0.2247			333	0.5235			333	0.7724			333	0.0786
334	0.1124			334	0.2328			334	0.4709			334	0.0605			334	0.1519			334	0.5233			334	0.7852			334	0.0644
335	0.102			335	0.1641			335	0.4741			335	0.0665			335	0.2301			335	0.4349			335	0.8665			335	0.0637
336	0.1103			336	0.1654			336	0.4481			336	0.0601			336	0.1148			336	0.4528			336	0.9084			336	0.0646
337	0.0956			337	0.1701			337	0.4514			337	0.0628			337	0.1353			337	0.4547			337	0.9052			337	0.0694
338	0.0919			338	0.1781			338	0.4222			338	0.0633			338	0.1492			338	0.4442			338	0.7637			338	0.0653
339	0.0981			339	0.1724			339	0.4405			339	0.07			339	0.2269			339	0.497			339	0.7812			339	0.0687
340	0.1079			340	0.1831			340	0.4135			340	0.0734			340	0.1628			340	0.5264			340	0.7473			340	0.0796
341	0.1012			341	0.1838			341	0.4153			341	0.1166			341	0.2457			341	0.5147			341	0.7452			341	0.135
342	0.0949			342	0.1593			342	0.4057			342	0.1208			342	0.0919			342	0.5189			342	0.7401			342	0.1325
343	0.1047			343	0.1611			343	0.447			343	0.1289			343	0.1015			343	0.5604			343	0.7071			343	0.1349
344	0.1168			344	0.1601			344	0.4659			344	0.2088			344	0.1037			344	0.5161			344	0.7072			344	0.0703
345	0.104			345	0.1717			345	0.4777			345	0.1756			345	0.1121			345	0.5407			345	0.7527			345	0.1071
346	0.1149			346	0.1577			346	0.4486			346	0.1708			346	0.1172			346	0.4999			346	0.6596			346	0.1033
347	0.0933			347	0.167			347	0.4685			347	0.2317			347	0.1268			347	0.5382			347	0.675			347	0.1022
348	0.0875			348	0.1776			348	0.4611			348	0.2314			348	0.1437			348	0.4671			348	0.6837			348	0.1585
349	0.0842			349	0.2092			349	0.3869			349	0.059			349	0.159			349	0.4397			349	0.6821			349	0.1586
350	0.0873			350	0.2108			350	0.3763			350	0.0646			350	0.1688			350	0.475			350	0.6927			350	0.1576
351	0.0863			351	0.2143			351	0.3758			351	0.0558			351	0.1797			351	0.5002			351	0.6898			351	0.0675
352	0.0918			352	0.1403			352	0.3909			352	0.0582			352	0.2394			352	0.4405			352	0.8248			352	0.0742
353	0.0949			353	0.1462			353	0.3482			353	0.0569			353	0.2216			353	0.4249			353	0.8815			353	0.0689
354	0.1052			354	0.1313			354	0.3281			354	0.0633			354	0.2551			354	0.4442			354	0.8477			354	0.0689
355	0.091			355	0.1392			355	0.3388			355	0.0623			355	0.2583			355	0.4569			355	0.8125			355	0.0772
356	0.0987			356	0.124			356	0.3367			356	0.0819			356	0.1095			356	0.4961			356	0.9358			356	0.0808
357	0.1005			357	0.1275			357	0.367			357	0.0869			357	0.1327			357	0.4763			357	0.964			357	0.0844
358	0.1165			358	0.133			358	0.3117			358	0.0725			358	0.0962			358	0.4307			358	0.9964			358	0.1208
359	0.0945			359	0.1455			359	0.3272			359	0.1278			359	0.1035			359	0.4446			359	1.0319			359	0.1181
360	0.0912			360	0.1386			360	0.2824			360	0.1364			360	0.0944			360	0.429			360	1.0155			360	0.1111
361	0.1006			361	0.1464			361	0.2957			361	0.115			361	0.0957			361	0.4957			361	1.0085			361	0.1518
362	0.112			362	0.1931			362	0.2983			362	0.1735			362	0.1031			362	0.4513			362	0.9914			362	0.1529
363	0.11			363	0.2295			363	0.2944			363	0.1627			363	0.1294			363	0.5827			363	1.0109			363	0.1148
364	0.1564			364	0.2176			364	0.3184			364	0.14			364	0.1292			364	0.6328			364	1.0646			364	0.1484
365	0.164			365	0.2676			365	0.3368			365	0.1635			365	0.1121			365	0.6238			365	1.0779			365	0.1436
366	0.1523			366	0.1996			366	0.3361			366	0.1928			366	0.1464			366	0.6924			366	1.0953			366	0.1617
367	0.2095			367	0.2265			367	0.3421			367	0.14			367	0.1513			367	0.6298			367	1.0889			367	0.2033
368	0.2111			368	0.1568			368	0.3639			368	0.1762			368	0.1154			368	0.5898			368	1.1019			368	0.1961
369	0.1932			369	0.1772			369	0.3503			369	0.1732			369	0.1398			369	0.5883			369	1.1032			369	0.175
370	0.2152			370	0.1814			370	0.3995			370	0.1768			370	0.192			370	0.5856			370	1.1082			370	0.1497
371	0.2483			371	0.2123			371	0.4133			371	0.0552			371	0.192			371	0.6079			371	1.1201			371	0.2115
372	0.242			372	0.1203			372	0.4235			372	0.0672			372	0.1932			372	0.5741			372	1.1212			372	0.2822
373	0.2679			373	0.1454			373	0.4141			373	0.0495			373	0.0969			373	0.5413			373	1.117			373	0.3176
374	0.3105			374	0.1097			374	0.4634			374	0.0524			374	0.1218			374	0.6634			374	0.9449			374	0.3144
375	0.3533			375	0.1202			375	0.467			375	0.0489			375	0.0935			375	0.7201			375	0.9065			375	0.0837
376	0.3437			376	0.1075			376	0.4849			376	0.0526			376	0.1053			376	0.6646			376	1.0054			376	0.0946
377	0.4189			377	0.1159			377	0.4969			377	0.0515			377	0.0985			377	0.7163			377	1.041			377	0.0828
378	0.3815			378	0.112			378	0.5135			378	0.0657			378	0.1039			378	0.704			378	1.0322			378	0.0801
379	0.396			379	0.1018			379	0.5027			379	0.0652			379	0.111			379	0.7464			379	0.9775			379	0.0922
380	0.4383			380	0.1126			380	0.5312			380	0.0548			380	0.1599			380	0.7865			380	1.077			380	0.1025
381	0.0945			381	0.097			381	0.5618			381	0.0866			381	0.1605			381	0.8159			381	1.1097			381	0.1008
382	0.088			382	0.1027			382	0.5531			382	0.0885			382	0.1297			382	0.8005			382	1.1264			382	0.1296
383	0.104			383	0.0951			383	0.4296			383	0.1441			383	0.1915			383	0.8332			383	1.1463			383	0.1389
384	0.1229			384	0.0988			384	0.4412			384	0.1464			384	0.1819			384	0.8377			384	1.143			384	0.1665
385	0.1317			385	0.1082			385	0.4265			385	0.1469			385	0.2019			385	0.895			385	1.1462			385	0.1409
386	0.1319			386	0.1531			386	0.4225			386	0.0818			386	0.2393			386	0.9222			386	1.0418			386	0.2291
387	0.1027			387	0.1429			387	0.4344			387	0.1388			387	0.0964			387	0.9006			387	1.0432			387	0.2706
388	0.0993			388	0.1782			388	0.4548			388	0.1415			388	0.0964			388	0.9792			388	1.0405			388	0.2776
389	0.1231			389	0.1252			389	0.4599			389	0.1415			389	0.1			389	0.953			389	1.0367			389	0.3522
390	0.147			390	0.1759			390	0.4529			390	0.052			390	0.1044			390	0.9528			390	1.0988			390	0.2303
391	0.1414			391	0.172			391	0.4748			391	0.0563			391	0.0994			391	1.0073			391	1.1633			391	0.2836
392	0.14			392	0.174			392	0.4948			392	0.0583			392	0.1003			392	0.5418			392	1.0938			392	0.0928
393	0.1727			393	0.0859			393	0.5173			393	0.0654			393	0.111			393	0.5628			393	1.045			393	0.1062
394	0.1702			394	0.0887			394	0.5204			394	0.0641			394	0.1236			394	0.5174			394	1.1659			394	0.0888
395	0.0989			395	0.0831			395	0.5192			395	0.0693			395	0.1192			395	0.5296			395	1.216			395	0.0891
396	0.112			396	0.0904			396	0.5527			396	0.0772			396	0.1198			396	0.5082			396	1.1331			396	0.0971
397	0.0906			397	0.0776			397	0.398			397	0.0911			397	0.1389			397	0.4905			397	1.1903			397	0.1033
398	0.0893			398	0.077			398	0.4026			398	0.0921			398	0.1401			398	0.5932			398	1.1019			398	0.1118
399	0.0912			399	0.0809			399	0.3652			399	0.0929			399	0.1409			399	0.6202			399	1.1064			399	0.1165
400	0.1006			400	0.0869			400	0.3666			400	0.1116			400	0.1876			400	0.6132			400	1.0919			400	0.1636
401	0.0913			401	0.0825			401	0.3316			401	0.1133			401	0.1904			401	0.6557			401	1.1048			401	0.1688
402	0.092			402	0.135			402	0.3375			402	0.1134			402	0.1621			402	0.7031			402	1.078			402	0.2223
403	0.1024			403	0.1326			403	0.2943			403	0.1665			403	0.205			403	0.4728			403	1.0182			403	0.239
404	0.0979			404	0.1336			404	0.2902			404	0.1687			404	0.1992			404	0.5021			404	1.1104			404	0.1821
405	0.1043			405	0.0893			405	0.2726			405	0.1505			405	0.1889			405	0.4494			405	1.0764			405	0.23
406	0.1103			406	0.138			406	0.3025			406	0.2112			406	0.2196			406	0.4577			406	1.0827			406	0.2291
407	0.1272			407	0.1407			407	0.3311			407	0.195			407	0.2188			407	0.4579			407	1.0835			407	0.1044
408	0.1499			408	0.1389			408	0.3317			408	0.2883			408	0.2235			408	0.4882			408	1.0817			408	0.1486
409	0.154			409	0.0763			409	0.3356			409	0.3352			409	0.0965			409	0.5136			409	1.226			409	0.1085
410	0.1425			410	0.0822			410	0.3388			410	0.3303			410	0.0953			410	0.5387			410	1.3			410	0.1338
411	0.1261			411	0.0747			411	0.3408			411	0.215			411	0.1042			411	0.5453			411	1.2038			411	0.1265
412	0.2175			412	0.0768			412	0.3553			412	0.2205			412	0.1114			412	0.5467			412	1.1466			412	0.154
413	0.278			413	0.0751			413	0.3717			413	0.27			413	0.1111			413	0.4348			413	1.2673			413	0.1801
414	0.2607			414	0.0798			414	0.341			414	0.0637			414	0.1144			414	0.4495			414	1.3298			414	0.2236
415	0.3429			415	0.0786			415	0.4461			415	0.07			415	0.1327			415	0.4378			415	1.2851			415	0.2224
416	0.2518			416	0.0835			416	0.3915			416	0.0672			416	0.156			416	0.4671			416	1.2288			416	0.2212
417	0.2157			417	0.0856			417	0.3895			417	0.0737			417	0.1819			417	0.4368			417	1.15			417	0.1022
418	0.3087			418	0.0839			418	0.3045			418	0.0739			418	0.2277			418	0.4498			418	1.2891			418	0.11
419	0.0923			419	0.0976			419	0.3058			419	0.081			419	0.2271			419	0.4805			419	1.3545			419	0.1205
420	0.0974			420	0.1084			420	0.2759			420	0.0894			420	0.2243			420	0.3923			420	1.269			420	0.1567
421	0.0956			421	0.1123			421	0.2804			421	0.0995			421	0.1692			421	0.3738			421	1.1996			421	0.1213
422	0.0998			422	0.1315			422	0.2441			422	0.1069			422	0.2154			422	0.4061			422	1.3043			422	0.1337
423	0.0987			423	0.1149			423	0.245			423	0.1118			423	0.2134			423	0.4546			423	1.3541			423	0.1676
424	0.1			424	0.1379			424	0.2442			424	0.17			424	0.2103			424	0.3771			424	1.3067			424	0.2079
425	0.11			425	0.1875			425	0.2463			425	0.1643			425	0.1044			425	0.3643			425	1.2888			425	0.1852
426	0.1157			426	0.0942			426	0.2221			426	0.0701			426	0.1075			426	0.3955			426	1.2826			426	0.2316
427	0.1151			427	0.103			427	0.2421			427	0.0897			427	0.102			427	0.389			427	1.3004			427	0.2603
428	0.1193			428	0.1092			428	0.2421			428	0.0614			428	0.1075			428	0.4357			428	1.3195			428	0.1114
429	0.173			429	0.1269			429	0.2407			429	0.0712			429	0.0999			429	0.4228			429	1.301			429	0.1275
430	0.2418			430	0.0725			430	0.278			430	0.0578			430	0.1061			430	0.4327			430	1.3213			430	0.1125
431	0.1819			431	0.0753			431	0.3042			431	0.0643			431	0.1082			431	0.3722			431	1.4			431	0.128
432	0.2496			432	0.0751			432	0.3065			432	0.0551			432	0.1302			432	0.4063			432	1.2858			432	0.1182
433	0.1518			433	0.0832			433	0.3064			433	0.0597			433	0.1189			433	0.3423			433	1.2256			433	0.1324
434	0.1747			434	0.0734			434	0.2178			434	0.0537			434	0.1262			434	0.3255			434	1.3401			434	0.158
435	0.1472			435	0.0733			435	0.2234			435	0.0561			435	0.1607			435	0.3465			435	1.4068			435	0.2142
436	0.1673			436	0.0811			436	0.1956			436	0.0611			436	0.1694			436	0.3621			436	1.3102			436	0.2112
437	0.2309			437	0.1098			437	0.1976			437	0.1211			437	0.1668			437	0.3125			437	1.3537			437	0.1767
438	0.1834			438	0.1107			438	0.1749			438	0.1223			438	0.2191			438	0.3241			438	1.3391			438	0.2298
439	0.2548			439	0.0927			439	0.1841			439	0.1219			439	0.2089			439	0.3463			439	1.3903			439	0.2358
440	0.0948			440	0.1267			440	0.1697			440	0.0568			440	0.2028			440	0.371			440	1.4123			440	0.0987
441	0.0993			441	0.1249			441	0.1679			441	0.0625			441	0.2325			441	0.3731			441	1.4082			441	0.1136
442	0.0938			442	0.0981			442	0.1626			442	0.0593			442	0.244			442	0.3759			442	1.4432			442	0.0854
443	0.0982			443	0.1342			443	0.1923			443	0.0668			443	0.2481			443	0.2747			443	1.4739			443	0.0967
444	0.0924			444	0.1355			444	0.1928			444	0.0604			444	0.2826			444	0.2957			444	1.4823			444	0.0774
445	0.0941			445	0.1339			445	0.1957			445	0.0684			445	0.283			445	0.2854			445	1.5001			445	0.0855
446	0.0933			446	0.1993			446	0.1962			446	0.0747			446	0.2811			446	0.2462			446	1.513			446	0.0736
447	0.1066			447	0.1858			447	0.2429			447	0.131			447	0.0911			447	0.2641			447	1.551			447	0.0783
448	0.1033			448	0.142			448	0.2223			448	0.1307			448	0.0936			448	0.2606			448	1.3289			448	0.0841
449	0.0825			449	0.18			449	0.2169			449	0.1303			449	0.0866			449	0.264			449	1.3288			449	0.0767
450	0.1255			450	0.1787			450	0.2534			450	0.0515			450	0.0893			450	0.3765			450	1.2664			450	0.0961
451	0.1894			451	0.1841			451	0.2544			451	0.0507			451	0.084			451	0.3842			451	1.2761			451	0.1124
452	0.1379			452	0.0755			452	0.2547			452	0.0539			452	0.0879			452	0.3983			452	1.1949			452	0.1119
453	0.2112			453	0.0826			453	0.1578			453	0.0639			453	0.0871			453	0.401			453	1.1964			453	0.1375
454	0.0957			454	0.0773			454	0.1557			454	0.0509			454	0.1364			454	0.3833			454	1.2036			454	0.1083
455	0.1118			455	0.0786			455	0.1548			455	0.0519			455	0.1342			455	0.4074			455	1.2311			455	0.1269
456	0.1355			456	0.0836			456	0.165			456	0.06			456	0.1391			456	0.4298			456	1.1644			456	0.0856
457	0.208			457	0.0964			457	0.1475			457	0.0695			457	0.0846			457	0.441			457	1.252			457	0.0984
458	0.1324			458	0.0883			458	0.1551			458	0.0693			458	0.0882			458	0.4546			458	1.2992			458	0.0993
459	0.1978			459	0.0805			459	0.157			459	0.0671			459	0.0886			459	0.4741			459	1.3027			459	0.1173
460	0.0945			460	0.0824			460	0.1997			460	0.133			460	0.0916			460	0.4757			460	1.3566			460	0.0815
461	0.0981			461	0.0836			461	0.1661			461	0.1315			461	0.0959			461	0.4311			461	1.4023			461	0.0854
462	0.0982			462	0.0883			462	0.1944			462	0.049			462	0.0991			462	0.4282			462	1.3687			462	0.0902
463	0.1016			463	0.0863			463	0.2223			463	0.0582			463	0.1077			463	0.4477			463	1.4209			463	0.1033
464	0.1011			464	0.0872			464	0.2481			464	0.0458			464	0.1188			464	0.4276			464	1.269			464	0.1076
465	0.1065			465	0.1009			465	0.1962			465	0.0487			465	0.1325			465	0.4106			465	1.249			465	0.1135
466	0.112			466	0.1495			466	0.2213			466	0.0469			466	0.1277			466	0.4494			466	1.3274			466	0.0957
467	0.1383			467	0.1521			467	0.2179			467	0.0533			467	0.161			467	0.463			467	1.3516			467	0.104
468	0.141			468	0.1415			468	0.1411			468	0.0547			468	0.1526			468	0.4619			468	1.1195			468	0.1147
469	0.1253			469	0.2145			469	0.1643			469	0.0422			469	0.1497			469	0.439			469	1.0803			469	0.1319
470	0.1821			470	0.1951			470	0.1398			470	0.0493			470	0.1799			470	0.4763			470	1.1104			470	0.1375
471	0.1719			471	0.2425			471	0.1544			471	0.0396			471	0.1679			471	0.4932			471	1.1568			471	0.1217
472	0.2201			472	0.243			472	0.1467			472	0.046			472	0.1974			472	0.5094			472	1.0462			472	0.1483
473	0.2194			473	0.2413			473	0.1608			473	0.037			473	0.2383			473	0.5077			473	1.012			473	0.1454
474	0.2204			474	0.1952			474	0.1548			474	0.0406			474	0.2261			474	0.4983			474	1.0396			474	0.0854
475	0.1696			475	0.2409			475	0.1459			475	0.0404			475	0.2323			475	0.5373			475	1.0507			475	0.0859
476	0.2164			476	0.2421			476	0.1427			476	0.0441			476	0.2247			476	0.5229			476	1.1134			476	0.086
477	0.2188			477	0.2444			477	0.1599			477	0.0472			477	0.272			477	0.5518			477	0.9907			477	0.0953
478	0.2181			478	0.0853			478	0.1743			478	0.0514			478	0.289			478	0.5425			478	0.9464			478	0.0838
479	0.0955			479	0.0913			479	0.1637			479	0.0462			479	0.3226			479	0.5708			479	0.9928			479	0.0887
480	0.1001			480	0.0856			480	0.1615			480	0.1136			480	0.3163			480	0.5826			480	1.0599			480	0.101
481	0.0949			481	0.0892			481	0.1923			481	0.115			481	0.0982			481	0.6233			481	0.9682			481	0.165
482	0.1013			482	0.0881			482	0.1992			482	0.115			482	0.1053			482	0.5851			482	0.9766			482	0.1586
483	0.0924			483	0.0884			483	0.2041			483	0.0354			483	0.0981			483	0.6002			483	0.9375			483	0.1249
484	0.0891			484	0.0877			484	0.2248			484	0.0428			484	0.0983			484	0.6181			484	0.939			484	0.1829
485	0.0964			485	0.1121			485	0.2113			485	0.0347			485	0.1043			485	0.6272			485	0.9368			485	0.0828
486	0.105			486	0.1361			486	0.247			486	0.04			486	0.1136			486	0.5779			486	0.9396			486	0.0996
487	0.1032			487	0.1021			487	0.268			487	0.0344			487	0.1137			487	0.5928			487	0.9991			487	0.0831
488	0.1045			488	0.1676			488	0.252			488	0.0385			488	0.128			488	0.5984			488	1.0187			488	0.0956
489	0.1376			489	0.1999			489	0.275			489	0.0386			489	0.1303			489	0.5876			489	1.0125			489	0.0873
490	0.1357			490	0.2042			490	0.2304			490	0.0452			490	0.175			490	0.6384			490	1.0141			490	0.094
491	0.1842			491	0.2601			491	0.2384			491	0.0443			491	0.1733			491	0.6494			491	0.9442			491	0.105
492	0.1836			492	0.1542			492	0.1595			492	0.04			492	0.1718			492	0.6717			492	0.8847			492	0.1421
493	0.1809			493	0.1008			493	0.1686			493	0.0458			493	0.1379			493	0.6756			493	0.9768			493	0.1178
494	0.1321			494	0.109			494	0.1567			494	0.0521			494	0.1813			494	0.7289			494	1.0313			494	0.1499
495	0.1802			495	0.1426			495	0.1551			495	0.052			495	0.1803			495	0.6541			495	0.9421			495	0.1737
496	0.1778			496	0.1224			496	0.1668			496	0.0614			496	0.1808			496	0.6698			496	0.8854			496	0.1899
497	0.1804			497	0.1579			497	0.1805			497	0.0534			497	0.0998			497	0.6229			497	1.0134			497	0.1886
498	0.0996			498	0.1677			498	0.1619			498	0.0634			498	0.108			498	0.6884			498	1.065			498	0.2041
499	0.1101			499	0.2206			499	0.1622			499	0.044			499	0.0921			499	0.7257			499	0.9921			499	0.2015
500	0.101			500	0.1322			500	0.1549			500	0.0492			500	0.0906			500	0.6944			500	0.9939			500	0.262
501	0.0988			501	0.1481			501	0.1835			501	0.0503			501	0.093			501	0.6768			501	0.9946			501	0.2921
502	0.1114			502	0.1076			502	0.1907			502	0.0591			502	0.1024			502	0.6564			502	0.9928			502	0.3233
503	0.1175			503	0.1199			503	0.2123			503	0.0335			503	0.0955			503	0.7068			503	1.055			503	0.3314
504	0.1193			504	0.118			504	0.2387			504	0.0386			504	0.1248			504	0.7517			504	1.0762			504	0.3019
505	0.1575			505	0.1154			505	0.2486			505	0.0341			505	0.1357			505	0.7611			505	1.0733			505	0.3871
506	0.1689			506	0.139			506	0.2462			506	0.0389			506	0.1871			506	0.7819			506	1.0677			506	0.4047
507	0.1444			507	0.1462			507	0.1925			507	0.0373			507	0.1836			507	0.7073			507	0.9185			507	0.4239
508	0.1986			508	0.159			508	0.2213			508	0.0459			508	0.1834			508	0.683			508	0.9755			508	0.4539
509	0.1881			509	0.1686			509	0.224			509	0.0559			509	0.1219			509	0.7396			509	0.8394			509	0.0793
510	0.1486			510	0.2065			510	0.224			510	0.1089			510	0.1562			510	0.6396			510	0.7999			510	0.0813
511	0.1782			511	0.2482			511	0.1792			511	0.1156			511	0.1733			511	0.6732			511	0.8133			511	0.0783
512	0.16			512	0.2486			512	0.1742			512	0.0672			512	0.1609			512	0.6066			512	0.8671			512	0.0851
513	0.1966			513	0.2415			513	0.2044			513	0.1408			513	0.2058			513	0.5816			513	0.7365			513	0.0743
514	0.2295			514	0.1837			514	0.2153			514	0.131			514	0.2064			514	0.6088			514	0.6847			514	0.0756
515	0.2341			515	0.2214			515	0.223			515	0.189			515	0.2063			515	0.6344			515	0.7307			515	0.0871
516	0.2348			516	0.2137			516	0.2147			516	0.1861			516	0.0934			516	0.5719			516	0.7501			516	0.1047
517	0.2671			517	0.21			517	0.2475			517	0.1879			517	0.1029			517	0.5737			517	0.7388			517	0.1334
518	0.2654			518	0.2462			518	0.282			518	0.1405			518	0.0908			518	0.6063			518	0.7321			518	0.1838
519	0.268			519	0.2451			519	0.269			519	0.1992			519	0.0896			519	0.5139			519	0.7545			519	0.18
520	0.1166			520	0.2462			520	0.2568			520	0.1971			520	0.0967			520	0.4584			520	0.7574			520	0.1813
521	0.1156			521	0.1446			521	0.2673			521	0.1967			521	0.0994			521	0.621			521	0.7849			521	0.1044
522	0.1287			522	0.1465			522	0.2825			522	0.0356			522	0.0986			522	0.6073			522	0.8094			522	0.1564
523	0.1361			523	0.1571			523	0.2791			523	0.0433			523	0.1279			523	0.6514			523	0.8492			523	0.1559
524	0.1364			524	0.1707			524	0.2838			524	0.0345			524	0.1193			524	0.6661			524	0.7906			524	0.1538
525	0.1383			525	0.1711			525	0.3075			525	0.0383			525	0.1225			525	0.6676			525	0.8196			525	0.0662
526	0.1556			526	0.1816			526	0.313			526	0.0343			526	0.1835			526	0.642			526	0.8092			526	0.0663
527	0.166			527	0.1658			527	0.3287			527	0.0367			527	0.1772			527	0.7039			527	0.8539			527	0.0688
528	0.1622			528	0.1729			528	0.2414			528	0.0388			528	0.2245			528	0.6937			528	0.7981			528	0.0792
529	0.1652			529	0.1896			529	0.2602			529	0.0428			529	0.2249			529	0.7172			529	0.7827			529	0.0674
530	0.1611			530	0.2076			530	0.241			530	0.0482			530	0.2237			530	0.7287			530	0.8105			530	0.0689
531	0.1983			531	0.2164			531	0.2288			531	0.1163			531	0.1477			531	0.7482			531	0.8383			531	0.0784
532	0.2169			532	0.1931			532	0.263			532	0.1158			532	0.1957			532	0.768			532	0.7844			532	0.1338
533	0.2129			533	0.2182			533	0.2822			533	0.1157			533	0.1959			533	0.7643			533	0.7624			533	0.1327
534	0.1359			534	0.2212			534	0.2548			534	0.0469			534	0.1931			534	0.7694			534	0.8628			534	0.1311
535	0.1469			535	0.1553			535	0.2406			535	0.1132			535	0.1077			535	0.6879			535	0.8936			535	0.0697
536	0.1347			536	0.149			536	0.2859			536	0.1164			536	0.1183			536	0.6922			536	0.9015			536	0.0777
537	0.1374			537	0.1623			537	0.3097			537	0.1161			537	0.112			537	0.7061			537	0.8754			537	0.0744
538	0.1416			538	0.1614			538	0.3125			538	0.0349			538	0.1109			538	0.7066			538	0.8627			538	0.0791
539	0.1507			539	0.1824			539	0.3143			539	0.0396			539	0.1259			539	0.7294			539	0.8661			539	0.0834
540	0.1537			540	0.1971			540	0.2461			540	0.0385			540	0.1356			540	0.7127			540	0.9473			540	0.093
541	0.1655			541	0.2079			541	0.2692			541	0.0442			541	0.1359			541	0.7422			541	1.0085			541	0.0992
542	0.1647			542	0.2246			542	0.2325			542	0.0411			542	0.1489			542	0.7599			542	0.9555			542	0.1253
543	0.1518			543	0.2353			543	0.2491			543	0.0458			543	0.1653			543	0.7733			543	0.9216			543	0.1316
544	0.1906			544	0.2609			544	0.2737			544	0.0461			544	0.1667			544	0.7065			544	1.0057			544	0.1218
545	0.1866			545	0.2701			545	0.273			545	0.0537			545	0.1956			545	0.7114			545	0.7204			545	0.1638
546	0.1375			546	0.2627			546	0.2725			546	0.054			546	0.1298			546	0.6975			546	0.7362			546	0.1588
547	0.1534			547	0.2052			547	0.2777			547	0.0498			547	0.1484			547	0.7735			547	0.6598			547	0.153
548	0.1255			548	0.2254			548	0.2652			548	0.0645			548	0.1219			548	0.787			548	0.6578			548	0.1959
549	0.1232			549	0.2363			549	0.309			549	0.067			549	0.1168			549	0.8037			549	0.6097			549	0.2002
550	0.1261			550	0.233			550	0.3229			550	0.062			550	0.1308			550	0.7997			550	0.6471			550	0.2055
551	0.1263			551	0.1729			551	0.3258			551	0.0813			551	0.1443			551	0.8522			551	0.5528			551	0.2548
552	0.1401			552	0.1904			552	0.3148			552	0.0794			552	0.1276			552	0.872			552	0.5508			552	0.2531
553	0.1183			553	0.1524			553	0.3301			553	0.0678			553	0.1444			553	0.9025			553	0.5513			553	0.2461
554	0.1226			554	0.1456			554	0.3453			554	0.073			554	0.1663			554	0.9365			554	0.5491			554	0.2795
555	0.1149			555	0.1484			555	0.3084			555	0.0847			555	0.145			555	0.891			555	0.5839			555	0.2779
556	0.1206			556	0.1415			556	0.3483			556	0.0959			556	0.1723			556	0.9183			556	0.5985			556	0.2813
557	0.1111			557	0.1765			557	0.3693			557	0.0994			557	0.1852			557	0.937			557	0.5638			557	0.0812
558	0.122			558	0.1979			558	0.367			558	0.1134			558	0.1895			558	0.9517			558	0.5731			558	0.0944
559	0.1232			559	0.2163			559	0.3869			559	0.1079			559	0.1295			559	0.9505			559	0.5474			559	0.0754
560	0.1246			560	0.2033			560	0.3864			560	0.1128			560	0.1272			560	0.9566			560	0.5546			560	0.0769
561	0.1494			561	0.2399			561	0.3881			561	0.1266			561	0.1497			561	0.8382			561	0.598			561	0.0784
562	0.1534			562	0.2236			562	0.332			562	0.043			562	0.1602			562	0.8644			562	0.6376			562	0.0864
563	0.1239			563	0.2309			563	0.344			563	0.0479			563	0.1662			563	0.8007			563	0.6125			563	0.0813
564	0.1675			564	0.2517			564	0.3421			564	0.0493			564	0.1811			564	0.7836			564	0.6112			564	0.117
565	0.159			565	0.2665			565	0.3484			565	0.0567			565	0.2095			565	0.7892			565	0.5957			565	0.1258
566	0.1613			566	0.2842			566	0.3597			566	0.0539			566	0.2137			566	0.8179			566	0.6171			566	0.1092
567	0.0932			567	0.3281			567	0.3784			567	0.0594			567	0.117			567	0.8171			567	0.6701			567	0.182
568	0.0915			568	0.32			568	0.371			568	0.0715			568	0.1262			568	0.8508			568	0.6933			568	0.1451
569	0.0953			569	0.3228			569	0.3578			569	0.1277			569	0.1087			569	0.839			569	0.6903			569	0.1954
570	0.1142			570	0.3507			570	0.4046			570	0.1181			570	0.1143			570	0.8719			570	0.7115			570	0.1977
571	0.0877			571	0.35			571	0.4053			571	0.0833			571	0.125			571	0.8165			571	0.7198			571	0.1934
572	0.092			572	0.3499			572	0.4326			572	0.1577			572	0.1248			572	0.8265			572	0.7211			572	0.1745
573	0.1172			573	0.1361			573	0.435			573	0.1537			573	0.1054			573	0.8233			573	0.7704			573	0.2239
574	0.1803			574	0.1495			574	0.4584			574	0.0522			574	0.1162			574	0.8286			574	0.7927			574	0.2239
575	0.1807			575	0.1215			575	0.4309			575	0.0584			575	0.112			575	0.7226			575	0.7931			575	0.2279
576	0.084			576	0.124			576	0.4075			576	0.0556			576	0.1176			576	0.7117			576	0.7917			576	0.0802
577	0.1458			577	0.1147			577	0.4597			577	0.063			577	0.1309			577	0.6901			577	0.4967			577	0.0773
578	0.1901			578	0.1246			578	0.4813			578	0.0594			578	0.1169			578	0.7188			578	0.4982			578	0.0915
579	0.208			579	0.1269			579	0.4747			579	0.0669			579	0.1275			579	0.6251			579	0.4758			579	0.1092
580	0.2876			580	0.1876			580	0.4808			580	0.0672			580	0.1384			580	0.6014			580	0.4924			580	0.1163
581	0.1994			581	0.1784			581	0.4401			581	0.1256			581	0.0969			581	0.6202			581	0.4589			581	0.1176
582	0.2605			582	0.2314			582	0.4562			582	0.1261			582	0.0994			582	0.6629			582	0.4481			582	0.0961
583	0.1284			583	0.2314			583	0.4531			583	0.1255			583	0.0969			583	0.61			583	0.4649			583	0.1
584	0.1887			584	0.2274			584	0.4571			584	0.065			584	0.1071			584	0.6127			584	0.492			584	0.1189
585	0.1647			585	0.1875			585	0.4166			585	0.0721			585	0.0903			585	0.616			585	0.481			585	0.1366
586	0.2157			586	0.2265			586	0.4452			586	0.0791			586	0.0922			586	0.6391			586	0.4609			586	0.1409
587	0.081			587	0.2506			587	0.3988			587	0.0915			587	0.0996			587	0.6193			587	0.4722			587	0.1289
588	0.0863			588	0.233			588	0.3791			588	0.0916			588	0.1101			588	0.6397			588	0.5002			588	0.1575
589	0.0829			589	0.2689			589	0.4107			589	0.1019			589	0.1062			589	0.6192			589	0.5229			589	0.1523
590	0.0903			590	0.2701			590	0.4329			590	0.1141			590	0.0997			590	0.6496			590	0.5279			590	0.088
591	0.0848			591	0.2695			591	0.3921			591	0.1614			591	0.159			591	0.6576			591	0.5239			591	0.092
592	0.0874			592	0.0968			592	0.3732			592	0.1744			592	0.2377			592	0.6536			592	0.4582			592	0.0884
593	0.0922			593	0.0918			593	0.4057			593	0.1543			593	0.1642			593	0.7126			593	0.4718			593	0.0963
594	0.1157			594	0.094			594	0.3881			594	0.1765			594	0.2423			594	0.7388			594	0.474			594	0.0912
595	0.1104			595	0.1105			595	0.4262			595	0.0965			595	0.1203			595	0.7392			595	0.4752			595	0.1025
596	0.1584			596	0.121			596	0.3702			596	0.1535			596	0.135			596	0.7357			596	0.4888			596	0.109
597	0.1598			597	0.1224			597	0.4099			597	0.1073			597	0.1572			597	0.6019			597	0.5096			597	0.1477
598	0.1567			598	0.0845			598	0.3846			598	0.1503			598	0.2341			598	0.617			598	0.512			598	0.1569
599	0.1056			599	0.0871			599	0.3974			599	0.1223			599	0.166			599	0.5704			599	0.5053			599	0.1491
600	0.1194			600	0.0937			600	0.3968			600	0.1357			600	0.2459			600	0.5635			600	0.5673			600	0.1979
601	0.1457			601	0.1171			601	0.3969			601	0.1417			601	0.0816			601	0.5492			601	0.5795			601	0.1916
602	0.1388			602	0.1172			602	0.4168			602	0.1663			602	0.0863			602	0.5582			602	0.6151			602	0.1724
603	0.185			603	0.1211			603	0.386			603	0.2067			603	0.0801			603	0.5639			603	0.6151			603	0.2041
604	0.1842			604	0.1622			604	0.4647			604	0.2226			604	0.0904			604	0.5532			604	0.6668			604	0.2115
605	0.1855			605	0.1571			605	0.4975			605	0.2091			605	0.0749			605	0.5679			605	0.623			605	0.2291
606	0.0878			606	0.0749			606	0.4745			606	0.2546			606	0.0739			606	0.5692			606	0.6662			606	0.2764
607	0.0941			607	0.0787			607	0.448			607	0.2604			607	0.0811			607	0.6143			607	0.5928			607	0.2789
608	0.0925			608	0.0696			608	0.5014			608	0.258			608	0.0887			608	0.6371			608	0.6254			608	0.2548
609	0.0969			609	0.0736			609	0.5374			609	0.1265			609	0.0855			609	0.6403			609	0.5936			609	0.2815
610	0.1015			610	0.0646			610	0.5107			610	0.1219			610	0.1365			610	0.6351			610	0.5761			610	0.2833
611	0.107			611	0.0669			611	0.4849			611	0.1556			611	0.1362			611	0.5034			611	0.6391			611	0.2815
612	0.1114			612	0.0672			612	0.4942			612	0.1739			612	0.1361			612	0.4945			612	0.6811			612	0.0787
613	0.1104			613	0.0685			613	0.5235			613	0.1774			613	0.0916			613	0.477			613	0.6694			613	0.0902
614	0.1172			614	0.0745			614	0.4996			614	0.1768			614	0.1406			614	0.4888			614	0.6463			614	0.0675
615	0.1237			615	0.1277			615	0.5346			615	0.2239			615	0.1424			615	0.4357			615	0.7029			615	0.0714
616	0.1272			616	0.1318			616	0.4922			616	0.2295			616	0.1407			616	0.4343			616	0.7242			616	0.0644
617	0.1407			617	0.1289			617	0.5077			617	0.2706			617	0.0732			617	0.4216			617	0.7575			617	0.0705
618	0.1428			618	0.075			618	0.4996			618	0.2729			618	0.0823			618	0.4251			618	0.7639			618	0.0649
619	0.1523			619	0.1288			619	0.5347			619	0.3081			619	0.0689			619	0.3973			619	0.6269			619	0.0682
620	0.1598			620	0.1313			620	0.5015			620	0.2946			620	0.0702			620	0.461			620	0.6647			620	0.0727
621	0.1683			621	0.1299			621	0.5357			621	0.3446			621	0.0685			621	0.4451			621	0.5882			621	0.0674
622	0.1455			622	0.0621			622	0.5051			622	0.3642			622	0.0743			622	0.4851			622	0.5637			622	0.0748
623	0.1548			623	0.0672			623	0.5064			623	0.3835			623	0.0721			623	0.5146			623	0.5999			623	0.0735
624	0.1691			624	0.0611			624	0.5358			624	0.4143			624	0.071			624	0.4926			624	0.6361			624	0.076
625	0.1557			625	0.0645			625	0.5383			625	0.4447			625	0.0804			625	0.5198			625	0.6028			625	0.0808
626	0.1708			626	0.0614			626	0.5728			626	0.4259			626	0.1337			626	0.4779			626	0.6319			626	0.0662
627	0.1469			627	0.0651			627	0.5802			627	0.4904			627	0.1332			627	0.5084			627	0.6193			627	0.0659
628	0.1548			628	0.0686			628	0.6179			628	0.5219			628	0.1333			628	0.4164			628	0.5771			628	0.0754
629	0.1616			629	0.1275			629	0.6239			629	0.5229			629	0.085			629	0.4368			629	0.5921			629	0.0844
630	0.1423			630	0.1243			630	0.6473			630	0.5226			630	0.1038			630	0.3832			630	0.5913			630	0.0816
631	0.1488			631	0.1265			631	0.6418			631	0.1794			631	0.1066			631	0.3634			631	0.6232			631	0.0873
632	0.1426			632	0.061			632	0.6503			632	0.1869			632	0.1043			632	0.3545			632	0.5659			632	0.1023
633	0.149			633	0.0658			633	0.6421			633	0.1883			633	0.153			633	0.3852			633	0.5473			633	0.1286
634	0.1555			634	0.0627			634	0.6906			634	0.1936			634	0.1549			634	0.367			634	0.5829			634	0.1571
635	0.1619			635	0.0668			635	0.7081			635	0.2089			635	0.1549			635	0.389			635	0.5798			635	0.1704
636	0.1728			636	0.0646			636	0.708			636	0.2302			636	0.0657			636	0.3295			636	0.6138			636	0.2349
637	0.1795			637	0.0656			637	0.7329			637	0.2471			637	0.0674			637	0.3126			637	0.5905			637	0.2207
638	0.1934			638	0.0696			638	0.7467			638	0.2729			638	0.0712			638	0.3295			638	0.6292			638	0.1894
639	0.189			639	0.0742			639	0.753			639	0.2923			639	0.08			639	0.3335			639	0.5761			639	0.206
640	0.21			640	0.0787			640	0.7727			640	0.284			640	0.0726			640	0.315			640	0.5578			640	0.2144
641	0.204			641	0.1325			641	0.7903			641	0.3199			641	0.076			641	0.3492			641	0.6084			641	0.2696
642	0.2283			642	0.1318			642	0.7921			642	0.3093			642	0.0824			642	0.3641			642	0.6525			642	0.3202
643	0.2334			643	0.1322			643	0.7923			643	0.3537			643	0.0961			643	0.347			643	0.6226			643	0.3137
644	0.2632			644	0.074			644	0.5667			644	0.411			644	0.1083			644	0.3848			644	0.6448			644	0.3124
645	0.2528			645	0.1004			645	0.5968			645	0.4447			645	0.1985			645	0.4004			645	0.6322			645	0.3428
646	0.257			646	0.0911			646	0.5331			646	0.4441			646	0.1183			646	0.3911			646	0.6443			646	0.3413
647	0.2812			647	0.0967			647	0.5136			647	0.4437			647	0.2299			647	0.3674			647	0.6507			647	0.3438
648	0.2883			648	0.151			648	0.5281			648	0.1852			648	0.3014			648	0.4317			648	0.6658			648	0.0739
649	0.2878			649	0.1496			649	0.5601			649	0.1997			649	0.2087			649	0.4576			649	0.6759			649	0.0783
650	0.3098			650	0.15			650	0.4992			650	0.1563			650	0.2563			650	0.4365			650	0.6971			650	0.0724
651	0.333			651	0.068			651	0.4892			651	0.1504			651	0.1675			651	0.4398			651	0.7062			651	0.0783
652	0.319			652	0.0761			652	0.5073			652	0.1435			652	0.2243			652	0.4396			652	0.599			652	0.0752
653	0.3449			653	0.069			653	0.5202			653	0.1606			653	0.0766			653	0.456			653	0.553			653	0.0841
654	0.3508			654	0.0717			654	0.5112			654	0.1542			654	0.0848			654	0.456			654	0.6573			654	0.0956
655	0.3494			655	0.0727			655	0.5255			655	0.1469			655	0.0793			655	0.4493			655	0.7008			655	0.1269
656	0.2206			656	0.0759			656	0.5347			656	0.1603			656	0.0816			656	0.395			656	0.6731			656	0.1466
657	0.2378			657	0.0781			657	0.5242			657	0.2416			657	0.0871			657	0.4183			657	0.6378			657	0.153
658	0.2337			658	0.0831			658	0.5177			658	0.1921			658	0.0893			658	0.3766			658	0.7569			658	0.227
659	0.2279			659	0.0823			659	0.4981			659	0.2682			659	0.1058			659	0.3601			659	0.7857			659	0.2133
660	0.2631			660	0.0857			660	0.5411			660	0.3183			660	0.1436			660	0.3847			660	0.7905			660	0.2371
661	0.2764			661	0.0921			661	0.5661			661	0.2592			661	0.1643			661	0.4112			661	0.7898			661	0.274
662	0.3009			662	0.0981			662	0.5407			662	0.2942			662	0.1408			662	0.3535			662	0.789			662	0.0634
663	0.3423			663	0.1042			663	0.534			663	0.2294			663	0.2087			663	0.3687			663	0.8427			663	0.0732
664	0.3309			664	0.1687			664	0.5752			664	0.2674			664	0.2043			664	0.3508			664	0.865			664	0.0538
665	0.3225			665	0.1766			665	0.6154			665	0.1107			665	0.0872			665	0.3678			665	0.8669			665	0.0584
666	0.3387			666	0.1192			666	0.5487			666	0.1092			666	0.0849			666	0.3665			666	0.8636			666	0.0492
667	0.3481			667	0.1939			667	0.6166			667	0.1009			667	0.0953			667	0.3627			667	0.8151			667	0.0558
668	0.3747			668	0.1821			668	0.5972			668	0.1203			668	0.1022			668	0.3152			668	0.8338			668	0.0505
669	0.4147			669	0.1021			669	0.6613			669	0.0808			669	0.0989			669	0.3056			669	0.8313			669	0.0546
670	0.4176			670	0.1435			670	0.651			670	0.0997			670	0.0954			670	0.3222			670	0.8303			670	0.0593
671	0.2484			671	0.1426			671	0.6567			671	0.0822			671	0.1095			671	0.2982			671	0.6744			671	0.0589
672	0.2391			672	0.1346			672	0.6772			672	0.0611			672	0.1291			672	0.3153			672	0.7148			672	0.0753
673	0.2509			673	0.0757			673	0.6528			673	0.068			673	0.1427			673	0.3127			673	0.6426			673	0.0707
674	0.265			674	0.0832			674	0.637			674	0.0558			674	0.1303			674	0.3138			674	0.6209			674	0.0645
675	0.2377			675	0.0782			675	0.6815			675	0.064			675	0.1769			675	0.398			675	0.6488			675	0.0717
676	0.2334			676	0.0813			676	0.7109			676	0.0573			676	0.1735			676	0.3904			676	0.6996			676	0.0818
677	0.2423			677	0.086			677	0.7119			677	0.0629			677	0.1581			677	0.4225			677	0.5831			677	0.0806
678	0.2522			678	0.0881			678	0.7354			678	0.0761			678	0.2032			678	0.4337			678	0.5998			678	0.0964
679	0.2527			679	0.0972			679	0.6885			679	0.0786			679	0.2447			679	0.4367			679	0.5859			679	0.094
680	0.2356			680	0.1456			680	0.6704			680	0.088			680	0.2452			680	0.4222			680	0.5917			680	0.1033
681	0.2598			681	0.1347			681	0.7156			681	0.0993			681	0.2445			681	0.4749			681	0.6046			681	0.0983
682	0.2621			682	0.124			682	0.5218			682	0.1629			682	0.1054			682	0.4767			682	0.5972			682	0.1226
683	0.243			683	0.1673			683	0.5137			683	0.149			683	0.1094			683	0.494			683	0.5182			683	0.1165
684	0.2815			684	0.176			684	0.5172			684	0.0508			684	0.1127			684	0.4917			684	0.5145			684	0.125
685	0.2751			685	0.1279			685	0.5226			685	0.061			685	0.1158			685	0.4978			685	0.5138			685	0.1327
686	0.2319			686	0.171			686	0.5481			686	0.045			686	0.1223			686	0.4769			686	0.5166			686	0.0462
687	0.2528			687	0.1739			687	0.5151			687	0.0491			687	0.1309			687	0.5291			687	0.6774			687	0.0518
688	0.2406			688	0.0922			688	0.5049			688	0.0434			688	0.1371			688	0.5392			688	0.6819			688	0.0473
689	0.3023			689	0.0989			689	0.4828			689	0.0476			689	0.1735			689	0.553			689	0.7134			689	0.0553
690	0.3241			690	0.1003			690	0.5102			690	0.0484			690	0.1713			690	0.5525			690	0.7234			690	0.0464
691	0.3461			691	0.103			691	0.5298			691	0.0569			691	0.1818			691	0.5666			691	0.7462			691	0.0475
692	0.236			692	0.1173			692	0.5034			692	0.0575			692	0.2323			692	0.5632			692	0.7427			692	0.0516
693	0.238			693	0.1353			693	0.5105			693	0.0467			693	0.2305			693	0.5879			693	0.8447			693	0.0611
694	0.2602			694	0.099			694	0.5266			694	0.0542			694	0.2001			694	0.6067			694	0.8794			694	0.0595
695	0.2332			695	0.1234			695	0.4972			695	0.0655			695	0.2402			695	0.6084			695	0.875			695	0.0524
696	0.2446			696	0.1306			696	0.5215			696	0.0603			696	0.2415			696	0.607			696	0.8749			696	0.0561
697	0.2245			697	0.0946			697	0.508			697	0.0744			697	0.1152			697	0.4379			697	0.701			697	0.0696
698	0.2228			698	0.1251			698	0.5543			698	0.061			698	0.1218			698	0.4499			698	0.6927			698	0.1063
699	0.2251			699	0.126			699	0.5666			699	0.0763			699	0.1053			699	0.4294			699	0.6827			699	0.1211
700	0.2322			700	0.1749			700	0.5774			700	0.1163			700	0.106			700	0.4221			700	0.7055			700	0.0492
701	0.2249			701	0.1724			701	0.5778			701	0.0535			701	0.0986			701	0.4355			701	0.6451			701	0.0589
702	0.2396			702	0.1752			702	0.6169			702	0.0639			702	0.1081			702	0.4447			702	0.6369			702	0.0503
703	0.2252			703	0.1383			703	0.6455			703	0.0606			703	0.0921			703	0.4062			703	0.5781			703	0.0534
704	0.2267			704	0.187			704	0.6186			704	0.075			704	0.0936			704	0.4084			704	0.6025			704	0.057
705	0.2441			705	0.1876			705	0.6487			705	0.0409			705	0.0878			705	0.4587			705	0.5532			705	0.0617
706	0.2235			706	0.1887			706	0.6609			706	0.0464			706	0.1102			706	0.4904			706	0.5563			706	0.0633
707	0.2286			707	0.1713			707	0.6764			707	0.0418			707	0.1083			707	0.484			707	0.5592			707	0.1078
708	0.2404			708	0.2787			708	0.6734			708	0.0482			708	0.1588			708	0.4847			708	0.5597			708	0.0998
709	0.2191			709	0.1302			709	0.6907			709	0.0415			709	0.1505			709	0.3702			709	0.528			709	0.0764
710	0.2146			710	0.1209			710	0.703			710	0.0455			710	0.1528			710	0.4006			710	0.5179			710	0.1229
711	0.2317			711	0.1778			711	0.5689			711	0.052			711	0.0937			711	0.3905			711	0.553			711	0.1261
712	0.2459			712	0.1897			712	0.5726			712	0.0964			712	0.0994			712	0.3503			712	0.4923			712	0.0693
713	0.237			713	0.2116			713	0.5598			713	0.0919			713	0.0891			713	0.3688			713	0.4981			713	0.0777
714	0.2365			714	0.2393			714	0.5603			714	0.136			714	0.0892			714	0.3663			714	0.4962			714	0.0849
715	0.271			715	0.2413			715	0.5517			715	0.1043			715	0.0894			715	0.3668			715	0.5016			715	0.0623
716	0.284			716	0.2032			716	0.572			716	0.1592			716	0.0885			716	0.4671			716	0.7072			716	0.0637
717	0.2967			717	0.1982			717	0.557			717	0.1649			717	0.0868			717	0.4736			717	0.7418			717	0.0627
718	0.319			718	0.2072			718	0.5427			718	0.1618			718	0.0841			718	0.4925			718	0.7351			718	0.0704
719	0.3554			719	0.2417			719	0.5518			719	0.039			719	0.0933			719	0.4917			719	0.7191			719	0.0764
720	0.3448			720	0.2678			720	0.5956			720	0.0469			720	0.0909			720	0.5262			720	0.7973			720	0.0792
721	0.3704			721	0.2639			721	0.6284			721	0.0393			721	0.1011			721	0.525			721	0.8278			721	0.0658
722	0.4093			722	0.2483			722	0.6136			722	0.0464			722	0.0975			722	0.5641			722	0.8716			722	0.0661
723	0.4249			723	0.2351			723	0.5164			723	0.0375			723	0.146			723	0.5713			723	0.8982			723	0.0715
724	0.4375			724	0.2926			724	0.5115			724	0.0409			724	0.144			724	0.5941			724	0.8544			724	0.064
725	0.478			725	0.3076			725	0.4948			725	0.0414			725	0.1455			725	0.5655			725	0.9468			725	0.0772
726	0.2296			726	0.2941			726	0.5023			726	0.0508			726	0.0973			726	0.565			726	0.9268			726	0.0661
727	0.2341			727	0.3466			727	0.464			727	0.0491			727	0.1474			727	0.5929			727	0.9726			727	0.0697
728	0.2332			728	0.3435			728	0.4563			728	0.0454			728	0.1456			728	0.6173			728	1.0267			728	0.0752
729	0.2427			729	0.3504			729	0.4448			729	0.0762			729	0.1416			729	0.6039			729	1.0527			729	0.082
730	0.2398			730	0.3821			730	0.4684			730	0.0628			730	0.1008			730	0.533			730	1.0168			730	0.0819
731	0.2493			731	0.1921			731	0.4341			731	0.1275			731	0.1074			731	0.5302			731	1.1003			731	0.0874
732	0.2718			732	0.2062			732	0.4204			732	0.1271			732	0.1084			732	0.5466			732	1.0851			732	0.0981
733	0.2905			733	0.2032			733	0.4289			733	0.1275			733	0.1083			733	0.5525			733	1.1232			733	0.0772
734	0.2802			734	0.2093			734	0.4694			734	0.0722			734	0.1212			734	0.5591			734	1.1788			734	0.1429
735	0.3127			735	0.2182			735	0.4181			735	0.1334			735	0.1234			735	0.5799			735	1.2068			735	0.2208
736	0.3549			736	0.2307			736	0.4528			736	0.1346			736	0.1323			736	0.5743			736	1.2049			736	0.1554
737	0.3508			737	0.2327			737	0.3963			737	0.1318			737	0.1537			737	0.5289			737	1.1986			737	0.2426
738	0.2206			738	0.2514			738	0.3963			738	0.0365			738	0.1742			738	0.5401			738	0.7607			738	0.0914
739	0.2311			739	0.2612			739	0.4285			739	0.0457			739	0.1825			739	0.4947			739	0.7331			739	0.1092
740	0.2034			740	0.2674			740	0.4695			740	0.0366			740	0.2209			740	0.4923			740	0.7712			740	0.13
741	0.2086			741	0.3099			741	0.4163			741	0.0433			741	0.129			741	0.4655			741	0.8046			741	0.1397
742	0.191			742	0.2981			742	0.4489			742	0.0372			742	0.1402			742	0.4769			742	0.7458			742	0.225
743	0.1905			743	0.2983			743	0.466			743	0.0412			743	0.1271			743	0.4463			743	0.7114			743	0.1345
744	0.1896			744	0.3162			744	0.4492			744	0.0477			744	0.123			744	0.4672			744	0.7184			744	0.2111
745	0.2076			745	0.3246			745	0.492			745	0.054			745	0.1356			745	0.437			745	0.682			745	0.0801
746	0.1843			746	0.3588			746	0.5077			746	0.0615			746	0.1478			746	0.421			746	0.7628			746	0.0902
747	0.2112			747	0.392			747	0.5025			747	0.1043			747	0.1376			747	0.3895			747	0.7012			747	0.0858
748	0.2138			748	0.3941			748	0.4856			748	0.0579			748	0.1703			748	0.3838			748	0.7418			748	0.0924
749	0.2116			749	0.4091			749	0.539			749	0.1217			749	0.1636			749	0.3725			749	0.6694			749	0.0949
750	0.1987			750	0.4367			750	0.5647			750	0.1212			750	0.1636			750	0.3528			750	0.6966			750	0.1103
751	0.2288			751	0.4391			751	0.5937			751	0.12			751	0.2061			751	0.3888			751	0.6845			751	0.1124
752	0.2285			752	0.4382			752	0.5105			752	0.0365			752	0.2167			752	0.382			752	0.7183			752	0.142
753	0.2265			753	0.216			753	0.512			753	0.0433			753	0.204			753	0.3671			753	0.7183			753	0.1448
754	0.2054			754	0.2358			754	0.4897			754	0.0403			754	0.263			754	0.4353			754	0.7499			754	0.1478
755	0.2534			755	0.206			755	0.5516			755	0.047			755	0.3048			755	0.4628			755	0.7194			755	0.1841
756	0.1853			756	0.2068			756	0.5355			756	0.0458			756	0.3047			756	0.4201			756	0.7353			756	0.1732
757	0.1765			757	0.2078			757	0.5883			757	0.0554			757	0.3056			757	0.4373			757	0.7496			757	0.1961
758	0.202			758	0.2358			758	0.6008			758	0.0664			758	0.1339			758	0.4462			758	0.7477			758	0.2147
759	0.2173			759	0.2349			759	0.6194			759	0.117			759	0.1477			759	0.4446			759	0.7481			759	0.2187
760	0.2407			760	0.2635			760	0.6472			760	0.1248			760	0.1221			760	0.4393			760	0.8125			760	0.2595
761	0.2773			761	0.266			761	0.658			761	0.0632			761	0.1152			761	0.4487			761	0.8696			761	0.2755
762	0.2355			762	0.2738			762	0.6403			762	0.1091			762	0.1249			762	0.4272			762	0.8163			762	0.3323
763	0.3066			763	0.1939			763	0.702			763	0.1197			763	0.1333			763	0.4245			763	0.7796			763	0.3614
764	0.3214			764	0.2291			764	0.708			764	0.1762			764	0.116			764	0.4513			764	0.8837			764	0.3365
765	0.3554			765	0.2095			765	0.7266			765	0.176			765	0.1558			765	0.462			765	0.9223			765	0.4267
766	0.3725			766	0.2464			766	0.7472			766	0.1765			766	0.1503			766	0.4752			766	0.9352			766	0.4045
767	0.4239			767	0.2329			767	0.5085			767	0.1133			767	0.158			767	0.4931			767	0.9533			767	0.4064
768	0.4218			768	0.2686			768	0.5059			768	0.1651			768	0.1355			768	0.4762			768	0.9841			768	0.4638
769	0.1858			769	0.316			769	0.5205			769	0.17			769	0.1499			769	0.4934			769	1.004			769	0.09
770	0.1979			770	0.3383			770	0.5267			770	0.1667			770	0.1344			770	0.5017			770	1.0066			770	0.1041
771	0.1821			771	0.3572			771	0.5291			771	0.0419			771	0.1283			771	0.4974			771	1.0043			771	0.0862
772	0.1985			772	0.3847			772	0.5353			772	0.0508			772	0.1483			772	0.4037			772	0.9505			772	0.0866
773	0.1782			773	0.3993			773	0.5548			773	0.0434			773	0.1621			773	0.4244			773	0.9658			773	0.0988
774	0.2077			774	0.4726			774	0.5694			774	0.0521			774	0.151			774	0.3871			774	0.9602			774	0.1118
775	0.2005			775	0.4944			775	0.5557			775	0.0427			775	0.215			775	0.405			775	0.9652			775	0.116
776	0.2337			776	0.5332			776	0.5885			776	0.0444			776	0.1877			776	0.371			776	0.8677			776	0.1199
777	0.2341			777	0.2031			777	0.6263			777	0.0494			777	0.1432			777	0.3755			777	0.824			777	0.1378
778	0.2322			778	0.2202			778	0.6077			778	0.0548			778	0.179			778	0.3824			778	0.9126			778	0.1416
779	0.1438			779	0.2024			779	0.51			779	0.0573			779	0.2073			779	0.3443			779	0.9539			779	0.1864
780	0.1411			780	0.2152			780	0.5244			780	0.0567			780	0.1331			780	0.3387			780	0.9151			780	0.1942
781	0.1322			781	0.2316			781	0.4812			781	0.069			781	0.1751			781	0.3348			781	0.8687			781	0.1019
782	0.1597			782	0.2637			782	0.4757			782	0.0679			782	0.1692			782	0.3496			782	0.9695			782	0.1255
783	0.1783			783	0.3021			783	0.461			783	0.0617			783	0.1577			783	0.3669			783	0.9692			783	0.0981
784	0.1775			784	0.3287			784	0.4788			784	0.0702			784	0.1717			784	0.3564			784	1.0188			784	0.0998
785	0.1131			785	0.3469			785	0.4434			785	0.0699			785	0.1595			785	0.3166			785	0.9761			785	0.113
786	0.1153			786	0.3564			786	0.4637			786	0.0762			786	0.1563			786	0.3113			786	0.9831			786	0.1368
787	0.1398			787	0.3872			787	0.4415			787	0.0862			787	0.1759			787	0.3267			787	0.9365			787	0.1535
788	0.16			788	0.3726			788	0.4379			788	0.0888			788	0.1807			788	0.3324			788	0.9363			788	0.1941
789	0.163			789	0.4244			789	0.4493			789	0.1075			789	0.1995			789	0.335			789	0.936			789	0.2561
790	0.1668			790	0.4419			790	0.4447			790	0.1116			790	0.2144			790	0.3447			790	0.9315			790	0.3054
791	0.1982			791	0.4557			791	0.4647			791	0.1211			791	0.2129			791	0.3608			791	1.0347			791	0.3083
792	0.2004			792	0.49			792	0.4623			792	0.0941			792	0.2221			792	0.3541			792	1.0528			792	0.3076
793	0.0926			793	0.5161			793	0.4628			793	0.087			793	0.2342			793	0.3107			793	1.0578			793	0.1856
794	0.1072			794	0.5151			794	0.4725			794	0.1113			794	0.2439			794	0.329			794	1.0563			794	0.2285
795	0.0798			795	0.549			795	0.499			795	0.0445			795	0.261			795	0.2973			795	0.9415			795	0.2336
796	0.0921			796	0.5768			796	0.4944			796	0.0502			796	0.2917			796	0.2965			796	0.9912			796	0.2332
797	0.0719			797	0.5752			797	0.499			797	0.0484			797	0.2851			797	0.2953			797	0.9212			797	0.0942
798	0.0739			798	0.5756			798	0.4397			798	0.0526			798	0.3043			798	0.3136			798	0.8889			798	0.154
799	0.091			799	0.2015			799	0.4267			799	0.0546			799	0.333			799	0.3031			799	0.9549			799	0.0837
800	0.1266			800	0.2313			800	0.4396			800	0.0583			800	0.3425			800	0.2679			800	0.9922			800	0.1381
801	0.1453			801	0.177			801	0.4527			801	0.066			801	0.3501			801	0.252			801	0.9156			801	0.0699
802	0.1073			802	0.1845			802	0.4242			802	0.0716			802	0.3814			802	0.2714			802	0.8859			802	0.0901
803	0.1724			803	0.1906			803	0.4015			803	0.0753			803	0.3806			803	0.2936			803	0.9504			803	0.0949
804	0.1349			804	0.2191			804	0.4518			804	0.0828			804	0.3806			804	0.2524			804	0.883			804	0.1187
805	0.1866			805	0.2531			805	0.4609			805	0.1442			805	0.1768			805	0.2353			805	0.8595			805	0.1252
806	0.1891			806	0.2812			806	0.4767			806	0.1396			806	0.2053			806	0.2693			806	0.8586			806	0.1159
807	0.1828			807	0.2827			807	0.4426			807	0.1084			807	0.1694			807	0.2931			807	0.931			807	0.1449
808	0.1881			808	0.3043			808	0.4294			808	0.1631			808	0.1748			808	0.3032			808	0.9681			808	0.0625
809	0.2368			809	0.3228			809	0.4164			809	0.1668			809	0.1797			809	0.3243			809	0.951			809	0.0718
810	0.2413			810	0.3207			810	0.4371			810	0.121			810	0.1991			810	0.2763			810	0.9395			810	0.0557
811	0.2413			811	0.3842			811	0.3891			811	0.1719			811	0.2137			811	0.3042			811	0.9925			811	0.0629
812	0.067			812	0.4375			812	0.3749			812	0.165			812	0.2456			812	0.3023			812	0.9927			812	0.0738
813	0.0748			813	0.4366			813	0.3799			813	0.1572			813	0.2439			813	0.3012			813	0.971			813	0.076
814	0.0643			814	0.1535			814	0.3983			814	0.2029			814	0.2774			814	0.2488			814	1.057			814	0.0506
815	0.0675			815	0.1807			815	0.3451			815	0.2027			815	0.2534			815	0.2742			815	1.0754			815	0.0557
816	0.0678			816	0.1283			816	0.3274			816	0.2019			816	0.2943			816	0.2234			816	1.1113			816	0.0588
817	0.0748			817	0.1472			817	0.3408			817	0.0594			817	0.2843			817	0.21			817	1.1541			817	0.0919
818	0.0821			818	0.1202			818	0.3477			818	0.0647			818	0.2884			818	0.2197			818	1.1404			818	0.0884
819	0.0973			819	0.1523			819	0.3423			819	0.0658			819	0.192			819	0.2411			819	1.1056			819	0.0737
820	0.1214			820	0.1277			820	0.3398			820	0.0687			820	0.221			820	0.2159			820	1.1892			820	0.1141
821	0.1056			821	0.1805			821	0.357			821	0.0759			821	0.2173			821	0.2492			821	1.1685			821	0.11
822	0.1456			822	0.2071			822	0.3664			822	0.0879			822	0.2257			822	0.199			822	1.1925			822	0.0482
823	0.1407			823	0.2581			823	0.3748			823	0.0837			823	0.2691			823	0.2299			823	1.1941			823	0.0577
824	0.1526			824	0.2593			824	0.3917			824	0.0739			824	0.2968			824	0.229			824	1.2303			824	0.0475
825	0.1783			825	0.2574			825	0.3733			825	0.0847			825	0.3249			825	0.23			825	1.2599			825	0.0565
826	0.0641			826	0.1516			826	0.3946			826	0.0693			826	0.3354			826	0.2593			826	1.2445			826	0.0469
827	0.0784			827	0.1989			827	0.3855			827	0.0703			827	0.3553			827	0.2969			827	1.28			827	0.0511
828	0.0604			828	0.2057			828	0.4134			828	0.0729			828	0.3878			828	0.2937			828	1.1907			828	0.0492
829	0.0689			829	0.1821			829	0.3852			829	0.0792			829	0.4048			829	0.2939			829	1.191			829	0.0561
830	0.0609			830	0.2214			830	0.3652			830	0.0826			830	0.437			830	0.2049			830	1.2281			830	0.0563
831	0.0682			831	0.2258			831	0.4168			831	0.0674			831	0.4635			831	0.1891			831	1.2557			831	0.0495
832	0.0657			832	0.2229			832	0.448			832	0.0766			832	0.4673			832	0.2191			832	1.1093			832	0.0565
833	0.0687			833	0.1089			833	0.4493			833	0.0614			833	0.4684			833	0.24			833	1.0746			833	0.0639
834	0.0758			834	0.107			834	0.453			834	0.0632			834	0.455			834	0.2106			834	1.1604			834	0.0635
835	0.0691			835	0.1105			835	0.4306			835	0.0619			835	0.4866			835	0.1962			835	1.1976			835	0.0743
836	0.0712			836	0.1206			836	0.4196			836	0.069			836	0.4883			836	0.2434			836	1.176			836	0.0643
837	0.0829			837	0.1055			837	0.4706			837	0.0761			837	0.4908			837	0.2635			837	1.1336			837	0.0746
838	0.0899			838	0.0992			838	0.4904			838	0.093			838	0.2724			838	0.2613			838	1.2524			838	0.0535
839	0.0897			839	0.1194			839	0.4772			839	0.0942			839	0.3156			839	0.2475			839	1.2681			839	0.0589
840	0.0611			840	0.1598			840	0.4802			840	0.1021			840	0.2507			840	0.2419			840	1.2867			840	0.0603
841	0.0818			841	0.1573			841	0.4878			841	0.159			841	0.2408			841	0.2474			841	1.2838			841	0.0694
842	0.0563			842	0.1306			842	0.5063			842	0.1649			842	0.2721			842	0.2866			842	1.2896			842	0.0483
843	0.0675			843	0.1923			843	0.4286			843	0.2215			843	0.3113			843	0.3064			843	1.2735			843	0.0518
844	0.058			844	0.1815			844	0.4392			844	0.19			844	0.3384			844	0.2941			844	1.3448			844	0.0528
845	0.0618			845	0.2299			845	0.4208			845	0.0534			845	0.366			845	0.3015			845	1.3564			845	0.0578
846	0.0695			846	0.2316			846	0.4179			846	0.0564			846	0.4029			846	0.2918			846	1.3629			846	0.0574
847	0.07			847	0.226			847	0.4216			847	0.0535			847	0.4402			847	0.3344			847	1.3883			847	0.0615
848	0.0846			848	0.1712			848	0.4433			848	0.0622			848	0.436			848	0.3585			848	1.4035			848	0.0672
849	0.0864			849	0.2188			849	0.4335			849	0.0518			849	0.4384			849	0.3526			849	1.396			849	0.095
850	0.118			850	0.2175			850	0.4207			850	0.0508			850	0.3901			850	0.3867			850	1.4265			850	0.0975
851	0.1287			851	0.2173			851	0.4347			851	0.0605			851	0.4219			851	0.3494			851	1.4412			851	0.1325
852	0.1491			852	0.1059			852	0.4709			852	0.0678			852	0.4251			852	0.3326			852	1.4404			852	0.1909
853	0.1801			853	0.1016			853	0.4888			853	0.0725			853	0.4234			853	0.3779			853	1.4424			853	0.1817
854	0.1486			854	0.1174			854	0.4783			854	0.0649			854	0.2229			854	0.1999			854	1.1864			854	0.0571
855	0.177			855	0.1264			855	0.5069			855	0.0661			855	0.2716			855	0.2181			855	1.2184			855	0.0642
856	0.0932			856	0.1234			856	0.5118			856	0.0883			856	0.1843			856	0.1764			856	1.1667			856	0.0565
857	0.0921			857	0.1277			857	0.5244			857	0.1004			857	0.2179			857	0.17			857	1.1508			857	0.0594
858	0.1225			858	0.1442			858	0.5487			858	0.102			858	0.1692			858	0.1677			858	1.1709			858	0.06
859	0.1357			859	0.1504			859	0.5633			859	0.0566			859	0.1864			859	0.1846			859	1.1875			859	0.0664
860	0.0617			860	0.1757			860	0.573			860	0.0792			860	0.2112			860	0.1518			860	1.0892			860	0.067
861	0.1035			861	0.1684			861	0.5834			861	0.0486			861	0.249			861	0.1431			861	1.0419			861	0.0767
862	0.0874			862	0.2151			862	0.6048			862	0.0509			862	0.2514			862	0.1607			862	1.0846			862	0.0754
863	0.1334			863	0.2184			863	0.6043			863	0.0511			863	0.2518			863	0.1913			863	1.0846			863	0.097
864	0.0895			864	0.1132			864	0.6022			864	0.0582			864	0.1668			864	0.1999			864	1.1031			864	0.0649
865	0.0945			865	0.1154			865	0.3873			865	0.0613			865	0.1922			865	0.1924			865	1.0699			865	0.0922
866	0.1019			866	0.1085			866	0.3901			866	0.0947			866	0.1601			866	0.1592			866	1.0641			866	0.1277
867	0.1118			867	0.1138			867	0.357			867	0.0939			867	0.1659			867	0.1913			867	1.0758			867	0.0777
868	0.1124			868	0.1034			868	0.3597			868	0.1172			868	0.1704			868	0.1724			868	1.2422			868	0.0948
869	0.117			869	0.1086			869	0.3225			869	0.1778			869	0.1819			869	0.2038			869	1.2562			869	0.0884
870	0.1362			870	0.1116			870	0.3147			870	0.1791			870	0.1986			870	0.2453			870	1.2978			870	0.1369
871	0.0933			871	0.1234			871	0.2987			871	0.1386			871	0.2175			871	0.2477			871	1.2953			871	0.0578
872	0.1024			872	0.1197			872	0.3046			872	0.1853			872	0.2234			872	0.2456			872	1.3696			872	0.0753
873	0.1			873	0.1446			873	0.3094			873	0.1749			873	0.2283			873	0.1663			873	1.3827			873	0.0491
874	0.1073			874	0.1798			874	0.263			874	0.1981			874	0.2636			874	0.1619			874	1.4542			874	0.0552
875	0.108			875	0.1735			875	0.2692			875	0.2409			875	0.284			875	0.1796			875	1.4715			875	0.0471
876	0.1135			876	0.1433			876	0.2517			876	0.2529			876	0.333			876	0.1926			876	1.4847			876	0.0536
877	0.136			877	0.1852			877	0.2719			877	0.2082			877	0.3164			877	0.1825			877	1.4944			877	0.0512
878	0.1648			878	0.1822			878	0.2723			878	0.236			878	0.162			878	0.1721			878	1.4867			878	0.0569
879	0.2178			879	0.093			879	0.2701			879	0.2361			879	0.2379			879	0.2084			879	1.4798			879	0.0614
880	0.267			880	0.0956			880	0.2523			880	0.2369			880	0.1335			880	0.2324			880	1.5816			880	0.0534
881	0.2675			881	0.0871			881	0.2739			881	0.0483			881	0.1767			881	0.2064			881	1.5905			881	0.0608
882	0.266			882	0.0911			882	0.2703			882	0.0553			882	0.1272			882	0.2924			882	1.6342			882	0.0431
883	0.1758			883	0.0819			883	0.2736			883	0.0548			883	0.1391			883	0.3306			883	1.5897			883	0.0488
884	0.2208			884	0.0851			884	0.3251			884	0.0678			884	0.1447			884	0.1817			884	1.5482			884	0.0438
885	0.2235			885	0.0853			885	0.3339			885	0.0565			885	0.1644			885	0.191			885	1.6525			885	0.0515
886	0.222			886	0.1401			886	0.3227			886	0.0639			886	0.1973			886	0.1785			886	1.7188			886	0.0439
887	0.0959			887	0.1295			887	0.3195			887	0.0769			887	0.1668			887	0.1803			887	1.7238			887	0.0467
888	0.0983			888	0.1338			888	0.3341			888	0.144			888	0.22			888	0.1798			888	1.7636			888	0.052
889	0.0924			889	0.0796			889	0.3471			889	0.151			889	0.1972			889	0.1852			889	1.6544			889	0.0772
890	0.0984			890	0.078			890	0.3637			890	0.1157			890	0.2169			890	0.1566			890	1.6106			890	0.0825
891	0.0896			891	0.086			891	0.3732			891	0.1948			891	0.2538			891	0.1609			891	1.7022			891	0.0551
892	0.0948			892	0.093			892	0.4211			892	0.1782			892	0.2624			892	0.163			892	1.3552			892	0.0848
893	0.1044			893	0.0892			893	0.4524			893	0.2307			893	0.2518			893	0.1366			893	1.3934			893	0.0784
894	0.1538			894	0.0894			894	0.4544			894	0.2287			894	0.2847			894	0.1395			894	1.3015			894	0.058
895	0.1503			895	0.1047			895	0.4515			895	0.2292			895	0.2813			895	0.1287			895	1.2745			895	0.0596
896	0.1477			896	0.1254			896	0.3839			896	0.19			896	0.2966			896	0.1671			896	1.2876			896	0.0686
897	0.078			897	0.1309			897	0.4102			897	0.243			897	0.3252			897	0.1655			897	1.3538			897	0.0642
898	0.0786			898	0.1241			898	0.3971			898	0.2433			898	0.3307			898	0.1661			898	1.2379			898	0.0762
899	0.0767			899	0.1901			899	0.4211			899	0.2398			899	0.33			899	0.1517			899	1.2807			899	0.062
900	0.0841			900	0.2498			900	0.4483			900	0.0513			900	0.1118			900	0.1896			900	1.1796			900	0.0587
901	0.0734			901	0.2353			901	0.448			901	0.0635			901	0.1255			901	0.1905			901	1.2218			901	0.0554
902	0.0783			902	0.3116			902	0.4473			902	0.0443			902	0.1012			902	0.1888			902	1.1704			902	0.0654
903	0.0762			903	0.2293			903	0.3071			903	0.0465			903	0.1123			903	0.2087			903	1.2786			903	0.0751
904	0.0807			904	0.2919			904	0.3158			904	0.0437			904	0.0929			904	0.2214			904	1.2107			904	0.0869
905	0.0777			905	0.321			905	0.2787			905	0.0491			905	0.1029			905	0.228			905	1.2102			905	0.0809
906	0.0861			906	0.1872			906	0.2754			906	0.0535			906	0.1044			906	0.2264			906	1.2191			906	0.0448
907	0.0919			907	0.2477			907	0.2602			907	0.0682			907	0.16			907	0.2588			907	1.246			907	0.0532
908	0.1323			908	0.2301			908	0.2642			908	0.0747			908	0.1538			908	0.2611			908	1.2789			908	0.0463
909	0.1337			909	0.303			909	0.282			909	0.1323			909	0.1408			909	0.2933			909	1.1819			909	0.0518
910	0.1835			910	0.0868			910	0.3226			910	0.1311			910	0.1986			910	0.3163			910	1.1576			910	0.0476
911	0.1554			911	0.0891			911	0.3117			911	0.1344			911	0.2048			911	0.2991			911	1.1503			911	0.0527
912	0.1397			912	0.0888			912	0.2589			912	0.0648			912	0.1476			912	0.3147			912	1.1184			912	0.0593
913	0.2069			913	0.0934			913	0.2594			913	0.1166			913	0.1884			913	0.3249			913	1.0892			913	0.0841
914	0.0702			914	0.0915			914	0.2698			914	0.1021			914	0.195			914	0.3169			914	1.0354			914	0.0813
915	0.0726			915	0.0986			915	0.289			915	0.1184			915	0.0786			915	0.3016			915	1.1224			915	0.1352
916	0.0715			916	0.1031			916	0.3073			916	0.1748			916	0.0767			916	0.3218			916	1.0649			916	0.1387
917	0.0767			917	0.1193			917	0.3356			917	0.1741			917	0.0793			917	0.3243			917	1.1227			917	0.1388
918	0.0715			918	0.1207			918	0.3366			918	0.1756			918	0.0895			918	0.3209			918	1.017			918	0.0743
919	0.0712			919	0.1664			919	0.3361			919	0.0405			919	0.0758			919	0.2604			919	1.011			919	0.1212
920	0.0799			920	0.1653			920	0.2244			920	0.0468			920	0.0792			920	0.2422			920	1.0118			920	0.128
921	0.0925			921	0.1695			921	0.2171			921	0.0458			921	0.0895			921	0.2869			921	1.0105			921	0.097
922	0.0935			922	0.1391			922	0.2093			922	0.059			922	0.1433			922	0.3046			922	1.0288			922	0.1551
923	0.0878			923	0.1875			923	0.2232			923	0.0454			923	0.141			923	0.2955			923	1.0235			923	0.1558
924	0.1102			924	0.1834			924	0.1815			924	0.0484			924	0.1355			924	0.2681			924	1.031			924	0.1547
925	0.0736			925	0.1828			925	0.1735			925	0.0602			925	0.0681			925	0.3257			925	1.0254			925	0.0467
926	0.086			926	0.084			926	0.1695			926	0.1033			926	0.0698			926	0.35			926	1.2287			926	0.0549
927	0.0712			927	0.0905			927	0.1828			927	0.095			927	0.0664			927	0.3863			927	1.2389			927	0.054
928	0.0728			928	0.0767			928	0.1543			928	0.1012			928	0.071			928	0.4181			928	1.2926			928	0.0637
929	0.0756			929	0.0779			929	0.1829			929	0.1438			929	0.0664			929	0.2953			929	1.2868			929	0.0608
930	0.0838			930	0.076			930	0.1844			930	0.1518			930	0.0745			930	0.3101			930	1.3756			930	0.0678
931	0.0859			931	0.0854			931	0.1864			931	0.118			931	0.0733			931	0.3111			931	1.3628			931	0.0787
932	0.1365			932	0.0867			932	0.1737			932	0.1534			932	0.0789			932	0.3087			932	1.4277			932	0.1428
933	0.14			933	0.1327			933	0.1734			933	0.1484			933	0.093			933	0.3171			933	1.4367			933	0.1297
934	0.1114			934	0.1324			934	0.1956			934	0.174			934	0.0836			934	0.3443			934	1.4641			934	0.107
935	0.1817			935	0.1119			935	0.1709			935	0.2304			935	0.099			935	0.312			935	1.434			935	0.1592
936	0.1734			936	0.1557			936	0.1999			936	0.2219			936	0.1072			936	0.2914			936	1.4255			936	0.1715
937	0.1434			937	0.1619			937	0.2008			937	0.2044			937	0.0876			937	0.3394			937	1.4423			937	0.1167
938	0.199			938	0.1368			938	0.2012			938	0.2391			938	0.1458			938	0.3453			938	1.4648			938	0.1654
939	0.2118			939	0.2012			939	0.1878			939	0.2405			939	0.1477			939	0.3304			939	1.4872			939	0.1618
940	0.2455			940	0.2528			940	0.2101			940	0.2398			940	0.064			940	0.3516			940	1.4826			940	0.1782
941	0.2659			941	0.2528			941	0.1766			941	0.0442			941	0.0681			941	0.3133			941	1.4761			941	0.2304
942	0.0772			942	0.253			942	0.1641			942	0.055			942	0.0635			942	0.3543			942	1.5114			942	0.2355
943	0.0825			943	0.0708			943	0.1905			943	0.0433			943	0.0669			943	0.3738			943	1.4383			943	0.229
944	0.0865			944	0.0782			944	0.2126			944	0.0489			944	0.0654			944	0.4024			944	1.4787			944	0.2678
945	0.0947			945	0.0705			945	0.1849			945	0.0426			945	0.0709			945	0.3487			945	1.453			945	0.2679
946	0.0977			946	0.0768			946	0.2023			946	0.0461			946	0.0737			946	0.3703			946	1.4246			946	0.2658
947	0.0933			947	0.0749			947	0.1648			947	0.0457			947	0.0874			947	0.3542			947	1.517			947	0.0624
948	0.1248			948	0.0826			948	0.1765			948	0.052			948	0.0983			948	0.3599			948	1.5804			948	0.0766
949	0.1288			949	0.084			949	0.1918			949	0.0543			949	0.1502			949	0.3821			949	1.5454			949	0.0608
950	0.164			950	0.137			950	0.2189			950	0.1188			950	0.1495			950	0.3758			950	1.4852			950	0.0628
951	0.1878			951	0.1343			951	0.2235			951	0.1187			951	0.1506			951	0.369			951	1.6091			951	0.0668
952	0.2407			952	0.1365			952	0.2207			952	0.1192			952	0.0962			952	0.3866			952	1.634			952	0.0756
953	0.2317			953	0.0826			953	0.1967			953	0.055			953	0.1489			953	0.391			953	1.6274			953	0.0709
954	0.2687			954	0.1054			954	0.2241			954	0.0698			954	0.1484			954	0.3837			954	1.6267			954	0.0721
955	0.2703			955	0.0832			955	0.1802			955	0.0713			955	0.1477			955	0.3776			955	1.5974			955	0.0814
956	0.2715			956	0.0868			956	0.1638			956	0.062			956	0.0625			956	0.4065			956	1.6354			956	0.0779
957	0.2314			957	0.1002			957	0.1957			957	0.124			957	0.0658			957	0.3831			957	1.5715			957	0.0752
958	0.2707			958	0.1177			958	0.2175			958	0.1235			958	0.0617			958	0.3646			958	1.6429			958	0.0942
959	0.2724			959	0.1296			959	0.1898			959	0.1226			959	0.0648			959	0.4198			959	1.6591			959	0.1427
960	0.2686			960	0.1635			960	0.1738			960	0.042			960	0.0625			960	0.4382			960	1.6585			960	0.144
961	0.1046			961	0.1597			961	0.2104			961	0.0496			961	0.0668			961	0.4197			961	1.6587			961	0.1462
962	0.1237			962	0.1863			962	0.1904			962	0.0447			962	0.0683			962	0.4058			962	1.4833			962	0.0973
963	0.1022			963	0.2142			963	0.1691			963	0.0517			963	0.0942			963	0.4485			963	1.5364			963	0.1456
964	0.0983			964	0.091			964	0.2543			964	0.0484			964	0.0916			964	0.4085			964	1.3946			964	0.1484
965	0.112			965	0.1157			965	0.201			965	0.0524			965	0.0899			965	0.3897			965	1.3537			965	0.1471
966	0.1331			966	0.0843			966	0.2224			966	0.0573			966	0.1305			966	0.4444			966	1.3577			966	0.0715
967	0.1174			967	0.1016			967	0.1876			967	0.0714			967	0.129			967	0.44			967	1.407			967	0.0772
968	0.1481			968	0.0824			968	0.179			968	0.0728			968	0.0986			968	0.4247			968	1.265			968	0.0825
969	0.153			969	0.0875			969	0.1939			969	0.0646			969	0.1276			969	0.4774			969	1.2363			969	0.091
970	0.1847			970	0.0969			970	0.2031			970	0.1372			970	0.1336			970	0.503			970	1.2326			970	0.0927
971	0.2503			971	0.1553			971	0.2205			971	0.2195			971	0.0841			971	0.5049			971	1.2672			971	0.0999
972	0.2338			972	0.1655			972	0.2274			972	0.151			972	0.0868			972	0.4975			972	1.3052			972	0.1162
973	0.2419			973	0.221			973	0.2408			973	0.232			973	0.0949			973	0.5011			973	1.2916			973	0.1482
974	0.3213			974	0.219			974	0.2235			974	0.118			974	0.1157			974	0.4968			974	1.2018			974	0.1709
975	0.362			975	0.2145			975	0.2381			975	0.144			975	0.1213			975	0.5416			975	1.1648			975	0.2194
976	0.3627			976	0.1299			976	0.2455			976	0.1449			976	0.1334			976	0.5544			976	1.1645			976	0.1617
977	0.3615			977	0.1822			977	0.2504			977	0.2252			977	0.1081			977	0.5619			977	1.1647			977	0.2923
978	0.1101			978	0.1837			978	0.2647			978	0.1636			978	0.1096			978	0.5439			978	1.164			978	0.3611
979	0.1124			979	0.1863			979	0.2515			979	0.2493			979	0.1292			979	0.5708			979	1.3524			979	0.3136
980	0.1264			980	0.0852			980	0.2741			980	0.0547			980	0.0604			980	0.5544			980	1.3694			980	0.3915
981	0.142			981	0.1023			981	0.2767			981	0.0585			981	0.064			981	0.4992			981	1.3389			981	0.2438
982	0.139			982	0.0879			982	0.2212			982	0.0691			982	0.0592			982	0.5146			982	1.3239			982	0.2894
983	0.1437			983	0.0933			983	0.2137			983	0.0789			983	0.0615			983	0.4887			983	1.3539			983	0.0916
984	0.1777			984	0.1021			984	0.237			984	0.082			984	0.0596			984	0.4882			984	1.3187			984	0.1129
985	0.2374			985	0.1147			985	0.2435			985	0.0894			985	0.063			985	0.4641			985	1.3237			985	0.0949
986	0.2118			986	0.1302			986	0.1725			986	0.108			986	0.0634			986	0.5105			986	1.3014			986	0.1135
987	0.2136			987	0.1608			987	0.1602			987	0.1631			987	0.0836			987	0.494			987	1.3638			987	0.0997
988	0.2475			988	0.171			988	0.1758			988	0.172			988	0.0883			988	0.5233			988	1.2858			988	0.1117
989	0.2663			989	0.1903			989	0.1914			989	0.1329			989	0.1431			989	0.4903			989	1.3076			989	0.1048
990	0.2462			990	0.2631			990	0.165			990	0.1017			990	0.1442			990	0.4679			990	1.2773			990	0.1414
991	0.2848			991	0.2441			991	0.1585			991	0.1702			991	0.1436			991	0.5131			991	1.2535			991	0.1536
992	0.2683			992	0.0957			992	0.1646			992	0.2027			992	0.0831			992	0.498			992	1.2041			992	0.1555
993	0.291			993	0.1278			993	0.1645			993	0.2223			993	0.1141			993	0.4906			993	1.2759			993	0.2138
994	0.3264			994	0.0803			994	0.1786			994	0.2981			994	0.1234			994	0.528			994	1.2776			994	0.2086
995	0.3269			995	0.0952			995	0.1644			995	0.1782			995	0.1162			995	0.4705			995	1.309			995	0.1802
996	0.3358			996	0.0761			996	0.176			996	0.2308			996	0.167			996	0.4855			996	1.268			996	0.1949
997	0.3657			997	0.0818			997	0.1673			997	0.0885			997	0.1668			997	0.437			997	1.2351			997	0.23
998	0.366			998	0.0807			998	0.2012			998	0.1046			998	0.1691			998	0.4311			998	1.2206			998	0.2474
999	0.3648			999	0.0911			999	0.1998			999	0.0894			999	0.0598			999	0.4134			999	1.2405			999	0.2653
1000	0.1341			1000	0.0838			1000	0.1999			1000	0.087			1000	0.0637			1000	0.3893			1000	1.3035			1000	0.1024
1001	0.1481			1001	0.0823			1001	0.1789			1001	0.1043			1001	0.0601			1001	0.4369			1001	1.3383			1001	0.1028
1002	0.1318			1002	0.0844			1002	0.211			1002	0.1121			1002	0.0619			1002	0.4642			1002	1.3096			1002	0.1172
1003	0.1368			1003	0.0939			1003	0.2158			1003	0.1203			1003	0.0626			1003	0.4167			1003	1.4537			1003	0.1272
1004	0.1378			1004	0.1022			1004	0.2108			1004	0.1357			1004	0.0666			1004	0.4389			1004	1.4783			1004	0.13
1005	0.1491			1005	0.1021			1005	0.1791			1005	0.1626			1005	0.0682			1005	0.4581			1005	1.5181			1005	0.137
1006	0.1438			1006	0.0719			1006	0.1947			1006	0.1619			1006	0.0743			1006	0.4683			1006	1.5015			1006	0.1569
1007	0.1487			1007	0.0756			1007	0.1841			1007	0.2118			1007	0.0729			1007	0.4684			1007	1.6163			1007	0.1891
1008	0.1656			1008	0.0744			1008	0.1801			1008	0.1913			1008	0.0734			1008	0.5138			1008	1.6318			1008	0.1976
1009	0.1839			1009	0.0839			1009	0.205			1009	0.1768			1009	0.0831			1009	0.5517			1009	1.6701			1009	0.2041
1010	0.1437			1010	0.0915			1010	0.2124			1010	0.2107			1010	0.0939			1010	0.5095			1010	1.664			1010	0.2512
1011	0.1788			1011	0.0924			1011	0.2284			1011	0.2074			1011	0.0961			1011	0.5505			1011	1.6781			1011	0.2455
1012	0.1847			1012	0.0784			1012	0.234			1012	0.1918			1012	0.1141			1012	0.3989			1012	1.7331			1012	0.2389
1013	0.1731			1013	0.0857			1013	0.2255			1013	0.2346			1013	0.1			1013	0.4057			1013	1.7446			1013	0.2806
1014	0.1458			1014	0.0933			1014	0.2599			1014	0.2018			1014	0.1151			1014	0.3829			1014	1.7442			1014	0.2824
1015	0.1498			1015	0.1235			1015	0.2741			1015	0.2588			1015	0.0892			1015	0.3788			1015	1.7819			1015	0.1237
1016	0.162			1016	0.1137			1016	0.2824			1016	0.3038			1016	0.1038			1016	0.3739			1016	1.7777			1016	0.1332
1017	0.1718			1017	0.0966			1017	0.317			1017	0.2738			1017	0.101			1017	0.3989			1017	1.8039			1017	0.1191
1018	0.1771			1018	0.1296			1018	0.3068			1018	0.2077			1018	0.1208			1018	0.3734			1018	1.8227			1018	0.1237
1019	0.1754			1019	0.1182			1019	0.3056			1019	0.2223			1019	0.0624			1019	0.3495			1019	1.8177			1019	0.1217
1020	0.2041			1020	0.0711			1020	0.2897			1020	0.2311			1020	0.0669			1020	0.3716			1020	1.8406			1020	0.139
1021	0.2423			1021	0.0751			1021	0.3171			1021	0.1094			1021	0.0617			1021	0.4129			1021	1.864			1021	0.1408
1022	0.2355			1022	0.0685			1022	0.3187			1022	0.1087			1022	0.0631			1022	0.438			1022	1.8772			1022	0.1573
1023	0.2328			1023	0.0725			1023	0.318			1023	0.1284			1023	0.0636			1023	0.4241			1023	1.8799			1023	0.1594
1024	0.2699			1024	0.0668			1024	0.2053			1024	0.1424			1024	0.068			1024	0.4136			1024	1.8775			1024	0.1877
1025	0.2818			1025	0.0686			1025	0.2086			1025	0.1422			1025	0.0687			1025	0.4212			1025	1.6573			1025	0.2351
1026	0.2614			1026	0.0706			1026	0.2097			1026	0.1637			1026	0.0887			1026	0.3994			1026	1.7204			1026	0.2476
1027	0.3059			1027	0.0762			1027	0.2123			1027	0.1722			1027	0.093			1027	0.4602			1027	1.6274			1027	0.1064
1028	0.3023			1028	0.0768			1028	0.2178			1028	0.1766			1028	0.1241			1028	0.49			1028	1.5787			1028	0.1447
1029	0.1846			1029	0.0957			1029	0.2244			1029	0.1864			1029	0.0947			1029	0.4829			1029	1.6743			1029	0.089
1030	0.2033			1030	0.0724			1030	0.2059			1030	0.2171			1030	0.1626			1030	0.4598			1030	1.7461			1030	0.1164
1031	0.1799			1031	0.0914			1031	0.2069			1031	0.2641			1031	0.2001			1031	0.4286			1031	1.6839			1031	0.0743
1032	0.1718			1032	0.114			1032	0.2177			1032	0.2633			1032	0.1889			1032	0.4829			1032	1.6207			1032	0.0778
1033	0.1957			1033	0.0904			1033	0.1968			1033	0.1215			1033	0.2427			1033	0.5457			1033	1.7131			1033	0.075
1034	0.2087			1034	0.1114			1034	0.2035			1034	0.1508			1034	0.1575			1034	0.5737			1034	1.7458			1034	0.0857
1035	0.2249			1035	0.0914			1035	0.2019			1035	0.1106			1035	0.2023			1035	0.5681			1035	1.7195			1035	0.0827
1036	0.2472			1036	0.1267			1036	0.2343			1036	0.1368			1036	0.0639			1036	0.337			1036	1.7533			1036	0.07
1037	0.2556			1037	0.0661			1037	0.2323			1037	0.1071			1037	0.0684			1037	0.311			1037	1.7588			1037	0.08
1038	0.2522			1038	0.067			1038	0.2293			1038	0.1256			1038	0.0639			1038	0.3372			1038	1.7601			1038	0.0775
1039	0.2831			1039	0.0692			1039	0.2174			1039	0.1171			1039	0.0647			1039	0.3749			1039	1.7598			1039	0.0918
1040	0.2895			1040	0.0747			1040	0.2502			1040	0.0889			1040	0.0677			1040	0.3842			1040	1.8438			1040	0.0792
1041	0.284			1041	0.0688			1041	0.2475			1041	0.1037			1041	0.0723			1041	0.4004			1041	1.8764			1041	0.0703
1042	0.3146			1042	0.0702			1042	0.2499			1042	0.075			1042	0.0755			1042	0.3055			1042	1.8683			1042	0.0856
1043	0.3155			1043	0.0753			1043	0.242			1043	0.081			1043	0.0824			1043	0.2942			1043	1.8719			1043	0.0635
1044	0.3185			1044	0.1365			1044	0.2464			1044	0.0733			1044	0.0878			1044	0.3289			1044	1.6287			1044	0.0704
1045	0.3396			1045	0.1199			1045	0.2653			1045	0.0869			1045	0.0879			1045	0.3364			1045	1.5858			1045	0.0623
1046	0.373			1046	0.1759			1046	0.268			1046	0.0965			1046	0.1352			1046	0.3272			1046	1.6468			1046	0.0688
1047	0.4102			1047	0.1789			1047	0.292			1047	0.111			1047	0.0674			1047	0.3737			1047	1.6907			1047	0.0728
1048	0.4022			1048	0.1778			1048	0.2908			1048	0.1184			1048	0.0723			1048	0.3956			1048	1.6126			1048	0.0796
1049	0.4702			1049	0.1366			1049	0.3091			1049	0.1286			1049	0.0661			1049	0.4009			1049	1.5476			1049	0.0842
1050	0.4343			1050	0.1916			1050	0.2984			1050	0.1691			1050	0.067			1050	0.2759			1050	1.6054			1050	0.0774
1051	0.447			1051	0.1919			1051	0.3149			1051	0.1725			1051	0.0687			1051	0.2813			1051	1.5823			1051	0.1383
1052	0.4864			1052	0.1939			1052	0.3391			1052	0.1724			1052	0.0736			1052	0.2522			1052	1.668			1052	0.1362
1053	0.1807			1053	0.0692			1053	0.3442			1053	0.2121			1053	0.0732			1053	0.257			1053	1.5541			1053	0.0558
1054	0.1751			1054	0.0775			1054	0.3552			1054	0.2189			1054	0.1156			1054	0.2277			1054	1.5428			1054	0.0608
1055	0.1826			1055	0.0682			1055	0.3741			1055	0.2317			1055	0.1162			1055	0.2458			1055	1.5346			1055	0.0548
1056	0.1783			1056	0.0708			1056	0.4014			1056	0.2752			1056	0.1301			1056	0.199			1056	1.6802			1056	0.0625
1057	0.1655			1057	0.0702			1057	0.4031			1057	0.276			1057	0.1904			1057	0.2177			1057	1.7534			1057	0.0503
1058	0.1922			1058	0.0781			1058	0.4298			1058	0.2865			1058	0.0687			1058	0.1798			1058	1.6631			1058	0.0508
1059	0.2035			1059	0.0801			1059	0.4022			1059	0.3219			1059	0.0749			1059	0.1652			1059	1.6062			1059	0.0553
1060	0.2215			1060	0.1259			1060	0.4474			1060	0.3221			1060	0.0662			1060	0.187			1060	1.7309			1060	0.0632
1061	0.2138			1061	0.121			1061	0.4331			1061	0.3233			1061	0.0664			1061	0.1665			1061	1.7641			1061	0.0624
1062	0.2286			1062	0.1387			1062	0.4982			1062	0.0622			1062	0.0674			1062	0.1609			1062	1.8062			1062	0.0504
1063	0.234			1063	0.2171			1063	0.3108			1063	0.0711			1063	0.0709			1063	0.1904			1063	1.8307			1063	0.0516
1064	0.1932			1064	0.0644			1064	0.3242			1064	0.0564			1064	0.071			1064	0.2028			1064	1.7794			1064	0.0603
1065	0.1906			1065	0.0728			1065	0.3161			1065	0.0635			1065	0.089			1065	0.2062			1065	1.8969			1065	0.0512
1066	0.2095			1066	0.0688			1066	0.3085			1066	0.0509			1066	0.1057			1066	0.236			1066	1.8935			1066	0.0614
1067	0.2028			1067	0.085			1067	0.335			1067	0.0518			1067	0.1082			1067	0.2198			1067	1.9852			1067	0.0474
1068	0.2285			1068	0.0641			1068	0.3314			1068	0.0586			1068	0.1618			1068	0.2187			1068	2.017			1068	0.0524
1069	0.184			1069	0.0684			1069	0.3676			1069	0.0671			1069	0.1536			1069	0.2238			1069	2.0374			1069	0.0536
1070	0.1685			1070	0.081			1070	0.3748			1070	0.0666			1070	0.1031			1070	0.2389			1070	2.106			1070	0.0526
1071	0.196			1071	0.1513			1071	0.3825			1071	0.0625			1071	0.1067			1071	0.2264			1071	1.9819			1071	0.0633
1072	0.2243			1072	0.15			1072	0.3809			1072	0.0737			1072	0.1438			1072	0.2665			1072	2.0111			1072	0.0502
1073	0.2067			1073	0.1011			1073	0.3781			1073	0.0841			1073	0.1703			1073	0.2279			1073	1.6864			1073	0.0587
1074	0.2286			1074	0.1694			1074	0.376			1074	0.0852			1074	0.1657			1074	0.2511			1074	1.6095			1074	0.0482
1075	0.2665			1075	0.1715			1075	0.4157			1075	0.102			1075	0.0679			1075	0.2408			1075	1.737			1075	0.0547
1076	0.2019			1076	0.093			1076	0.4207			1076	0.0874			1076	0.0717			1076	0.2399			1076	1.8007			1076	0.048
1077	0.2498			1077	0.1284			1077	0.4349			1077	0.1069			1077	0.0687			1077	0.2677			1077	1.7055			1077	0.0556
1078	0.2147			1078	0.1293			1078	0.4347			1078	0.1379			1078	0.0699			1078	0.2496			1078	1.6376			1078	0.0455
1079	0.2187			1079	0.151			1079	0.427			1079	0.073			1079	0.0734			1079	0.2572			1079	1.7765			1079	0.0497
1080	0.2486			1080	0.2167			1080	0.4716			1080	0.0835			1080	0.0781			1080	0.2815			1080	1.7658			1080	0.0495
1081	0.261			1081	0.1786			1081	0.4926			1081	0.0849			1081	0.0799			1081	0.2028			1081	1.7754			1081	0.0568
1082	0.2427			1082	0.1866			1082	0.4793			1082	0.102			1082	0.0943			1082	0.2209			1082	1.8856			1082	0.0548
1083	0.2784			1083	0.1884			1083	0.527			1083	0.0492			1083	0.0998			1083	0.1719			1083	1.9023			1083	0.1196
1084	0.2698			1084	0.2362			1084	0.4978			1084	0.0557			1084	0.1129			1084	0.1672			1084	1.695			1084	0.1181
1085	0.2781			1085	0.2624			1085	0.4821			1085	0.0491			1085	0.1686			1085	0.1564			1085	1.6399			1085	0.118
1086	0.29			1086	0.312			1086	0.5345			1086	0.0545			1086	0.0745			1086	0.1697			1086	1.7517			1086	0.0581
1087	0.306			1087	0.293			1087	0.3335			1087	0.0495			1087	0.0819			1087	0.1356			1087	1.7972			1087	0.0984
1088	0.3367			1088	0.0606			1088	0.3558			1088	0.0571			1088	0.073			1088	0.1328			1088	1.7605			1088	0.1028
1089	0.3797			1089	0.0729			1089	0.312			1089	0.0559			1089	0.073			1089	0.1375			1089	1.7251			1089	0.0779
1090	0.3604			1090	0.0607			1090	0.2973			1090	0.0479			1090	0.078			1090	0.1553			1090	1.8699			1090	0.1402
1091	0.1802			1091	0.0696			1091	0.315			1091	0.0543			1091	0.0852			1091	0.1396			1091	1.9095			1091	0.1398
1092	0.1587			1092	0.0608			1092	0.3344			1092	0.0527			1092	0.089			1092	0.1578			1092	1.8815			1092	0.1403
1093	0.1998			1093	0.0672			1093	0.2946			1093	0.0607			1093	0.1246			1093	0.1725			1093	1.9184			1093	0.0419
1094	0.2367			1094	0.0625			1094	0.2779			1094	0.0561			1094	0.1249			1094	0.1531			1094	1.9861			1094	0.0446
1095	0.2454			1095	0.0727			1095	0.306			1095	0.0569			1095	0.1559			1095	0.164			1095	1.8888			1095	0.0416
1096	0.2527			1096	0.072			1096	0.3255			1096	0.0637			1096	0.1017			1096	0.1434			1096	1.8422			1096	0.0459
1097	0.2018			1097	0.0723			1097	0.3302			1097	0.0737			1097	0.1537			1097	0.151			1097	1.9178			1097	0.0404
1098	0.2056			1098	0.0916			1098	0.3243			1098	0.0721			1098	0.1556			1098	0.1629			1098	1.7125			1098	0.0426
1099	0.2352			1099	0.0907			1099	0.2944			1099	0.0618			1099	0.1526			1099	0.1733			1099	1.7367			1099	0.0459
1100	0.2505			1100	0.1419			1100	0.3131			1100	0.0972			1100	0.0739			1100	0.1713			1100	1.6442			1100	0.0507
1101	0.2514			1101	0.1449			1101	0.3148			1101	0.146			1101	0.0782			1101	0.1767			1101	1.6308			1101	0.0521
1102	0.2608			1102	0.143			1102	0.3101			1102	0.1023			1102	0.0708			1102	0.1879			1102	1.5839			1102	0.0514
1103	0.2916			1103	0.085			1103	0.3198			1103	0.1518			1103	0.073			1103	0.1952			1103	1.6033			1103	0.0683
1104	0.2897			1104	0.1381			1104	0.3127			1104	0.0771			1104	0.0694			1104	0.2364			1104	1.6006			1104	0.0603
1105	0.1898			1105	0.1381			1105	0.3376			1105	0.0888			1105	0.0741			1105	0.27			1105	1.6282			1105	0.0699
1106	0.2036			1106	0.139			1106	0.3476			1106	0.0991			1106	0.0727			1106	0.2804			1106	1.5916			1106	0.0689
1107	0.183			1107	0.0637			1107	0.3486			1107	0.1481			1107	0.0836			1107	0.2616			1107	1.593			1107	0.0405
1108	0.1867			1108	0.0718			1108	0.3341			1108	0.1044			1108	0.0875			1108	0.2935			1108	1.5936			1108	0.0499
1109	0.1909			1109	0.0706			1109	0.3851			1109	0.1543			1109	0.093			1109	0.274			1109	1.598			1109	0.0397
1110	0.2059			1110	0.0768			1110	0.3991			1110	0.0643			1110	0.117			1110	0.3075			1110	1.6128			1110	0.0458
1111	0.228			1111	0.0801			1111	0.436			1111	0.0769			1111	0.067			1111	0.3454			1111	1.6025			1111	0.0399
1112	0.2482			1112	0.0894			1112	0.3795			1112	0.0681			1112	0.0684			1112	0.3476			1112	1.6164			1112	0.0432
1113	0.246			1113	0.0967			1113	0.383			1113	0.0705			1113	0.0682			1113	0.1677			1113	1.6525			1113	0.0462
1114	0.2585			1114	0.117			1114	0.3907			1114	0.0799			1114	0.0721			1114	0.1687			1114	1.6652			1114	0.1134
1115	0.2881			1115	0.1677			1115	0.417			1115	0.0871			1115	0.0691			1115	0.1635			1115	1.666			1115	0.1171
1116	0.2956			1116	0.1216			1116	0.4507			1116	0.1006			1116	0.0712			1116	0.1758			1116	1.6703			1116	0.1121
1117	0.3139			1117	0.1821			1117	0.4406			1117	0.1229			1117	0.0786			1117	0.157			1117	1.4779			1117	0.0402
1118	0.3268			1118	0.114			1118	0.4965			1118	0.1179			1118	0.1386			1118	0.1515			1118	1.4508			1118	0.0488
1119	0.1686			1119	0.164			1119	0.5222			1119	0.133			1119	0.1406			1119	0.1463			1119	1.4179			1119	0.0406
1120	0.2128			1120	0.1641			1120	0.4167			1120	0.1537			1120	0.1966			1120	0.1762			1120	1.4443			1120	0.0465
1121	0.1244			1121	0.1632			1121	0.4508			1121	0.0785			1121	0.1955			1121	0.1888			1121	1.3146			1121	0.0411
1122	0.1327			1122	0.2282			1122	0.4433			1122	0.077			1122	0.1991			1122	0.1357			1122	1.3106			1122	0.0446
1123	0.1036			1123	0.278			1123	0.4902			1123	0.0889			1123	0.1395			1123	0.2016			1123	1.2754			1123	0.0471
1124	0.1101			1124	0.2807			1124	0.356			1124	0.1001			1124	0.1945			1124	0.1665			1124	1.2976			1124	0.0534
1125	0.1055			1125	0.2798			1125	0.3772			1125	0.0933			1125	0.1938			1125	0.2146			1125	1.2869			1125	0.0558
1126	0.1131			1126	0.0775			1126	0.349			1126	0.0904			1126	0.1976			1126	0.2153			1126	1.2944			1126	0.05
1127	0.1209			1127	0.0903			1127	0.3377			1127	0.1139			1127	0.0693			1127	0.2128			1127	1.2889			1127	0.0531
1128	0.1294			1128	0.0767			1128	0.3701			1128	0.1261			1128	0.0732			1128	0.1893			1128	1.3038			1128	0.041
1129	0.1076			1129	0.0843			1129	0.3989			1129	0.1261			1129	0.0713			1129	0.2389			1129	1.2215			1129	0.0493
1130	0.148			1130	0.0783			1130	0.3866			1130	0.1295			1130	0.0745			1130	0.2345			1130	1.2116			1130	0.0429
1131	0.1559			1131	0.0869			1131	0.3504			1131	0.176			1131	0.0753			1131	0.2408			1131	1.2179			1131	0.0487
1132	0.1513			1132	0.0862			1132	0.3667			1132	0.1811			1132	0.0811			1132	0.1908			1132	1.2143			1132	0.0446
1133	0.091			1133	0.0715			1133	0.3255			1133	0.0971			1133	0.0859			1133	0.2141			1133	1.258			1133	0.0447
1134	0.102			1134	0.0731			1134	0.3199			1134	0.1083			1134	0.1292			1134	0.2074			1134	1.2822			1134	0.0576
1135	0.0815			1135	0.0735			1135	0.3173			1135	0.1001			1135	0.1424			1135	0.2002			1135	1.1891			1135	0.0657
1136	0.0874			1136	0.0819			1136	0.3291			1136	0.1185			1136	0.1358			1136	0.2479			1136	1.1747			1136	0.0689
1137	0.076			1137	0.0702			1137	0.3117			1137	0.124			1137	0.2026			1137	0.2574			1137	1.144			1137	0.0665
1138	0.0817			1138	0.072			1138	0.3246			1138	0.1339			1138	0.1899			1138	0.2797			1138	1.1924			1138	0.084
1139	0.0862			1139	0.0691			1139	0.3079			1139	0.1017			1139	0.1502			1139	0.314			1139	1.1332			1139	0.0752
1140	0.1094			1140	0.072			1140	0.3503			1140	0.11			1140	0.1941			1140	0.2845			1140	1.1923			1140	0.1319
1141	0.1222			1141	0.0767			1141	0.3982			1141	0.1233			1141	0.2004			1141	0.3009			1141	1.106			1141	0.1327
1142	0.0941			1142	0.1309			1142	0.3855			1142	0.137			1142	0.0714			1142	0.3088			1142	1.0994			1142	0.1323
1143	0.1459			1143	0.1296			1143	0.4083			1143	0.1413			1143	0.0763			1143	0.3054			1143	1.0472			1143	0.0905
1144	0.1929			1144	0.1327			1144	0.4156			1144	0.1312			1144	0.0687			1144	0.274			1144	1.1374			1144	0.1458
1145	0.1823			1145	0.0738			1145	0.4179			1145	0.1434			1145	0.0722			1145	0.2921			1145	1.1015			1145	0.1426
1146	0.237			1146	0.0896			1146	0.3667			1146	0.1573			1146	0.0679			1146	0.2889			1146	1.0869			1146	0.1426
1147	0.1897			1147	0.0883			1147	0.3984			1147	0.0883			1147	0.0719			1147	0.2984			1147	1.1711			1147	0.0487
1148	0.2339			1148	0.0832			1148	0.3856			1148	0.1057			1148	0.0708			1148	0.2565			1148	1.0372			1148	0.0654
1149	0.1438			1149	0.1369			1149	0.3908			1149	0.074			1149	0.074			1149	0.2411			1149	1.0237			1149	0.0456
1150	0.1849			1150	0.137			1150	0.3094			1150	0.0831			1150	0.0765			1150	0.291			1150	1.0093			1150	0.0485
1151	0.1894			1151	0.1375			1151	0.3025			1151	0.0671			1151	0.0987			1151	0.311			1151	1.0366			1151	0.0481
1152	0.2509			1152	0.0746			1152	0.3156			1152	0.0653			1152	0.0772			1152	0.3068			1152	1.081			1152	0.055
1153	0.0682			1153	0.0841			1153	0.3266			1153	0.0769			1153	0.1329			1153	0.3394			1153	1.0194			1153	0.0576
1154	0.0736			1154	0.0759			1154	0.3109			1154	0.0945			1154	0.1313			1154	0.2895			1154	0.9603			1154	0.0788
1155	0.0686			1155	0.0785			1155	0.306			1155	0.0863			1155	0.1282			1155	0.3134			1155	0.9447			1155	0.0936
1156	0.0771			1156	0.0812			1156	0.3343			1156	0.0835			1156	0.0672			1156	0.315			1156	0.9405			1156	0.1484
1157	0.0696			1157	0.0838			1157	0.35			1157	0.1162			1157	0.0694			1157	0.3267			1157	1.0511			1157	0.1493
1158	0.0695			1158	0.0898			1158	0.3516			1158	0.1271			1158	0.0691			1158	0.3358			1158	0.9901			1158	0.1491
1159	0.0814			1159	0.0937			1159	0.3732			1159	0.1741			1159	0.0726			1159	0.3361			1159	1.0446			1159	0.0799
1160	0.1129			1160	0.0956			1160	0.3996			1160	0.1766			1160	0.0711			1160	0.3592			1160	1.1004			1160	0.1477
1161	0.1171			1161	0.1121			1161	0.3977			1161	0.1796			1161	0.0718			1161	0.3577			1161	0.9655			1161	0.127
1162	0.1703			1162	0.1455			1162	0.3976			1162	0.0982			1162	0.0789			1162	0.3818			1162	0.9254			1162	0.1277
1163	0.1668			1163	0.0842			1163	0.4313			1163	0.1538			1163	0.088			1163	0.3547			1163	0.9993			1163	0.1827
1164	0.1671			1164	0.0866			1164	0.4149			1164	0.1518			1164	0.085			1164	0.3833			1164	1.0422			1164	0.1851
1165	0.1053			1165	0.092			1165	0.2977			1165	0.1494			1165	0.1346			1165	0.3925			1165	1.0437			1165	0.1834
1166	0.142			1166	0.0962			1166	0.2903			1166	0.0776			1166	0.1355			1166	0.404			1166	0.9382			1166	0.0474
1167	0.161			1167	0.1013			1167	0.3005			1167	0.1038			1167	0.1382			1167	0.4245			1167	0.9064			1167	0.0558
1168	0.1535			1168	0.1046			1168	0.3107			1168	0.08			1168	0.0859			1168	0.4515			1168	0.8869			1168	0.0519
1169	0.2027			1169	0.1183			1169	0.2949			1169	0.0853			1169	0.1375			1169	0.4472			1169	0.8823			1169	0.0617
1170	0.2024			1170	0.1709			1170	0.282			1170	0.1021			1170	0.1379			1170	0.4555			1170	0.8812			1170	0.0542
1171	0.2032			1171	0.1583			1171	0.317			1171	0.1247			1171	0.1356			1171	0.4826			1171	0.8816			1171	0.0563
1172	0.0712			1172	0.1079			1172	0.3206			1172	0.1405			1172	0.0723			1172	0.4815			1172	0.9882			1172	0.0705
1173	0.0838			1173	0.148			1173	0.3357			1173	0.1709			1173	0.0739			1173	0.4654			1173	1.0062			1173	0.1148
1174	0.067			1174	0.1526			1174	0.3222			1174	0.1443			1174	0.0763			1174	0.4814			1174	1.0057			1174	0.1049
1175	0.0665			1175	0.1989			1175	0.3388			1175	0.1784			1175	0.0803			1175	0.4826			1175	1.0098			1175	0.1152
1176	0.0687			1176	0.1994			1176	0.293			1176	0.1861			1176	0.0815			1176	0.4828			1176	0.9157			1176	0.1588
1177	0.0741			1177	0.1987			1177	0.3051			1177	0.2241			1177	0.087			1177	0.3043			1177	0.9582			1177	0.1673
1178	0.0759			1178	0.1401			1178	0.2835			1178	0.2268			1178	0.0939			1178	0.2757			1178	0.8315			1178	0.1307
1179	0.0984			1179	0.188			1179	0.2807			1179	0.2278			1179	0.1233			1179	0.3177			1179	0.8034			1179	0.1615
1180	0.102			1180	0.1917			1180	0.2824			1180	0.0849			1180	0.1117			1180	0.3464			1180	0.7857			1180	0.1621
1181	0.1527			1181	0.1901			1181	0.2866			1181	0.106			1181	0.1496			1181	0.3038			1181	0.8308			1181	0.1913
1182	0.1547			1182	0.1072			1182	0.2609			1182	0.0625			1182	0.1296			1182	0.3305			1182	0.7155			1182	0.2454
1183	0.1517			1183	0.1322			1183	0.2646			1183	0.0661			1183	0.1788			1183	0.2957			1183	0.6722			1183	0.2417
1184	0.0812			1184	0.1018			1184	0.2623			1184	0.0574			1184	0.1782			1184	0.2764			1184	0.6888			1184	0.2339
1185	0.0959			1185	0.1036			1185	0.2452			1185	0.0617			1185	0.1771			1185	0.2934			1185	0.7504			1185	0.2714
1186	0.1043			1186	0.1149			1186	0.2553			1186	0.0576			1186	0.0771			1186	0.3297			1186	0.7906			1186	0.269
1187	0.0961			1187	0.1339			1187	0.2542			1187	0.0607			1187	0.081			1187	0.3685			1187	0.7049			1187	0.2716
1188	0.1453			1188	0.1333			1188	0.2788			1188	0.0646			1188	0.0735			1188	0.3531			1188	0.8083			1188	0.0526
1189	0.1458			1189	0.1491			1189	0.2829			1189	0.0617			1189	0.0753			1189	0.276			1189	0.8595			1189	0.0627
1190	0.1463			1190	0.1642			1190	0.2809			1190	0.0726			1190	0.0728			1190	0.27			1190	0.8442			1190	0.052
1191	0.0655			1191	0.1864			1191	0.2515			1191	0.0818			1191	0.0804			1191	0.2683			1191	0.7624			1191	0.0562
1192	0.0694			1192	0.1775			1192	0.2782			1192	0.0853			1192	0.079			1192	0.282			1192	0.7646			1192	0.0553
1193	0.0663			1193	0.2186			1193	0.2778			1193	0.1018			1193	0.1211			1193	0.2489			1193	0.7284			1193	0.06
1194	0.0725			1194	0.2214			1194	0.2769			1194	0.0884			1194	0.126			1194	0.2339			1194	0.7407			1194	0.0578
1195	0.065			1195	0.2214			1195	0.3056			1195	0.1036			1195	0.1127			1195	0.2295			1195	0.7847			1195	0.0627
1196	0.0664			1196	0.1217			1196	0.3087			1196	0.0721			1196	0.1657			1196	0.2531			1196	0.7285			1196	0.0669
1197	0.0737			1197	0.1476			1197	0.3267			1197	0.0819			1197	0.1884			1197	0.2269			1197	0.6965			1197	0.063
[truncated: 8,487 more rows]

## Sheet: Table S10
Table S10: Rg values obtained in MD simulations investigating isoquercitrin in complex with AKT1, EGFR, INSR, PIK3R1, PPARA, GSK3B, NFKB, PTP1B
[truncated: 10,003 more rows]

[truncated: 1 more sheets: Table S11]
